# Supplementary material for: Feasibility of a combined online and in-person training model on Infant and Young Child Feeding (IYCF) counselling for village health workers in rural Qinghai, China
Source: PLoS One. 2025 Jun 26;20(6):e0324372. doi: 10.1371/journal.pone.0324372 (PMC12200772; doi:10.1371/journal.pone.0324372)
Supplement: S1 Dataset — (XLSX) [file pone.0324372.s002.xlsx]

## Sheet: Sheet1
Your county/township/village	Your gender 1.male 2.female	6.1 Basic Education degree: 1. Primary School 2. Junior High School 3. Senior High School	6.2 Vocational education qualification:	4. College completion or not: 1. Yes 2. No	7. Have you had any previous training experience in online courses? 1. Yes 2. No	8. The total number of children under the age of 2 in your village	9.How many days a week you work in the village health office	10.The total number of people who came to the health service here last month	10.1How many of these patients were children aged 0-2?	Of these children, how many are there in each of the following?Outpatients ____	Health checkups ____	(1) Your satisfaction with the training hardware conditions such as room, seating arrangement, stationery, sanitation, etc	(2). Your satisfaction with the schedule of the course	(2.1) If you are not satisfied with the schedule, which of the following conditions is true	(3). Your satisfaction with the teacher's teaching level	(4). Your satisfaction with the teaching aids used by the teachers in the training	(5). Your satisfaction with the information used in the training, such as student materials, exercise forms and consultation cards	(6). Your satisfaction with the practical activities and internships used in the training	(7). Your satisfaction with the overall organization of the training course	(1) (1)Do you think the training content is helpful to your daily work?	1. Breastfeeding	2. complementary food	3. counseling skills and tools	4. compliant feeding	5. clean hygiene	6. Other can be added (fill in)	(3) Satisfaction with the practicability and operability of the training content	(4) Overall satisfaction with the knowledge, ideas, skills and other contents learned in the training	(1) The degree of satisfaction of the design and form of the online course	(2) The difficulty level of the online course	(2) The duration of the online course study	(4) Online learning platform is easy to operate and smooth	(5) The mastery of the content of this online course is compared with other online courses	(6) Satisfaction with the design and form of the offline 1-day course	(7) The difficulty degree of the one-day offline course	(8) One-day offline course learning duration	(9) The mastery of the content of this offline course is compared with other offline courses	(10) Do you think the combination of online and offline training will help you?	(11) The satisfaction degree of the combined online and offline training form	1.The training results are inline with your intended goals	2.The training stimulated your enthusiasm, enthusiasm and interest in infant feeding work.	3.Is this training enlightening for your work?	4.How much can this training better help you to carry out infant feeding counseling?	5.After this training, are you willing to carry out more infant feeding consultation work?
1	2	2	2		1	55	5	40	5	3		1	1		1	1	1	1	1	1	1	1	1	1	1	1	1	1	1	2	3	1	2	1	2	3	1	1	1	1	1	1	1	1
1	2	3	3		1	52	6	731	13	0		1	1		1	1	1	1	1	1	1	1	1	1	0	0	1	1	1	3	3	1	1	1	3	3	1	1	1	1	1	1	1	1
1	2	2	2		1	12	6	16	2	0		1	1		1	1	1	1	1	1	1	1	1	1	1	0	1	1	1	2	3	1	1	1	3	3	1	2	1	1	1	1	1	1
1	1	2	2		1	7		5	2			2	2		2	2	3	2	2	3	1	1	1	1	1	0	2	2	2	2	1	3	2	2	2	3	2	2	2	2	2	2	2	2
1	1	2	1		2	1	7	20	6	5		2	2		2	2	2	2	2	1	0	0	1	0	0	0	2	2	2	3	3	2	2	2	3	3	2	3	2	2	2	2	2	2
1	1	2	2		1	7	5	12	2			2	2		3	2	3	3	2	3	1	1	1	1	0	0	3	2	2	1	3	2	2	2	2	1	2	3	2	2	2	1	2	2
1	1	2	2		1	11	7	14	0	0		1	1		1	1	1	1	1	3	1	1	1	0	1	0	1	1	1	1	3	1	3	1	2	3	2	3	1	1	1	1	1	2
1	1	2	2		1	2	6	190	0	1		1	1		1	1	1	1	1	1	1	1	1	1	1	0	1	1	1	3	3	1	1	1	2	3	1	1	1	1	1	1	1	2
1	2	2	3		1	7	5	10	3	0		1	1		1	1	1	1	1	1	1	1	1	1	1	0	1	1	1	3	3	1	2	1	3	3	2	1	1	1	1	1	1	1
1	2	3	2		1	2	5	3	0	0		1	1		1	1	1	1	1	1	0	1	1	0	1	1	1	1	1	4	3	1	1	1	3	3	1	2	1	1	1	1	1	1
1	1	2	1		2	2	2	6	1	1	1	1	1		1	1	1	1	1	1	1	1	1	1	1	0	1	1	1	3	3	1	1	1	3	3	1	1	1	1	1	1	1	1
1	2	2	4	1	1	4	7	23	2	0	2	1	1		1	1	1	1	1	2	0	1	0	0	1	0	1	1	1	3	3	1	1	1	3	3	2	2	1	1	1	1	1	1
1	2	3	3		2	6	5	3	3	0	3	1	1		1	1	1	1	1	1	1	0	0	0	0	0	1	1	1	2	2	2	2	2	2	2	2	1	1	1	1	1	1	1
1	1	2	2		2	8	6	10	5	6	5	2	2		2	2	2	3	2	2	1	1	1	1	0	0	3	3	3	3	3	2	2	2	3	3	2	3	2	2	1	3	1	1
1	1	3	3		1	20	7	100	3	3	3	2	2		2	2	2	2	2	1	1	1	1	1	1	0	1	1	1	3	3	2	1	2	3	3	2	1	1	1	1	1	1	1
1	1	3	2		1	19	7	15	5	0	5	2	2		2	2	2	2	2	2	1	1	1	1	1	0	2	2	2	3	3	2	1	2	3	3	2	1	2	2	2	1	2	1
1	1	2	1		2	8	7	31	8	1	8	2	2		2	2	3	3	3	2	1	0	0	0	0	0	2	2	2	2	3	2	2	2	2	3	2	2	2	2	2	2	2	1
1	1	2	1		2	9	7	35	9	2	9	3	2		2	3	3	2	2	2	1	0	0	0	0	0	3	3	2	2	5	2	2	2	2	3	2	1	2	2	2	2	2	2
1	2	2	2		1	22	5	25	10	0	10	1	1		1	1	1	1	1	1	1	1	0	0	0	0	1	1	1	2	3	1	2	1	2	3	2	1	1	1	1	1	1	1
1	2	2	2		1	22	5	86	16	0	16	1	1		1	1	1	1	1	1	1	1	0	0	0	0	1	1	1	2	2	1	1	1	2	2	1	1	1	1	1	1	1	1
1	1	2	3		1	46	6	32	19	0	19	2	2		2	2	2	2	2	2	1	0	0	0	0	0	2	2	2	3	2	2	1	2	3	1	1	1	2	2	2	2	2	2
1	1	2	2		1	27	5	80	20	0	20	1	1		1	1	1	1	1	1	1	1	0	0	0	0	1	1	1	2	2	1	2	1	2	3	2	2	1	1	1	1	1	1
1	1	3	1		1	8	6	10	1	0	1	1	1		1	1	1	1	1	1	1	1	0	0	0	0	1	1	1	4	3	1	1	1	3	3	2	2	1	1	1	1	1	1
1	1	3	2		1	3	7	18	3	0	3	2	2		2	2	2	2	2	2	1	1	0	0	0	0	2	2	2	3	1	2	2	2	3	3	2	3	2	2	2	2	2	2
1	1	2	3		1	26		30	10	0	10	2	2		1	2	2	2	2	2	1	1	1	1	1	0	2	2	2	2	3	2	2	2	2	3	1	2	2	2	2	2	2	1
1	1	2	3		1	1	6	24	1	0	1	1	1		1	1	1	1	2	2	1	1	0	1	0	0	1	1	1	3	3	2	1	2	2	3	1	2	2	2	2	2	2	1
1	1	3	3		1	2	7	120	2	0	2	1	1		1	2	2	2	2	2	1	1	1	1	1	0	1	1	1	2	1	1	2	1	2	2	2	1	1	1	1	1	2	1
1	1	2	2		1	4	5	50	4	0	4	1	1		1	1	1	1	1	1	1	1	0	1	1	0	1	1	1	2	2	2	2	1	2	3	1	2	1	1	1	1	1	1
1	1	3	3		1	168	5	105	84	0	84	1	1		1	1	1	1	1	1	1	1	0	0	1	0	1	1	1	2	4	1	2	1	4	4	1	1	1	1	1	1	2	1
1	1	2	2		2	4	7	76	4	0	4	1	1		1	1	1	1	1	1	1	1	1	1	1	0	1	1	1	3	3	1	2	1	3	3	2	2	1	1	1	1	1	1
1	1	2	2		1	12	7	39	5	0	5	1	1		1	1	1	1	1	1	1	0	0	0	1	0	1	1	1	2	2	1	2	1	2	3	2	2	1	1	1	1	1	1
1	1	2	2		1	22	7	40	15	0	15	1	1		1	1	1	1	1	1	1	1	1	1	1	0	1	1	1	2	2	1	1	1	2	2	2	1	1	1	1	1	1	1
1	1	2	2		1	20	7	56	13	1	13	1	1		1	1	5	5	1	1	1	1	1	1	1	0	1	1	1	2	1	5	2	1	4	3	2	2	1	1	1	1	1	2
1	1	2	2		1	3	5	56	2	0	2	2	2		1	1	1	1	1	1	1	0	0	0	0	0	1	1	1	2	1	1	1	2	2	2	2	2	2	2	2	2	2	1
1	2	2	1		2	1	7	3	2	1	1	1	1		1	1	1	1	1	1	1	0	0	0	0	0	1	1	1	1	1	1	1	1	1	1	1	1	1	1	1	1	1	1
1	2	2	1		2	12	5	12	3	0	2	1	1		1	1	1	1	1	1	1	0	1	0	1	0	1	1	1	2	3	1	1	1	2	3	1	1	1	1	1	1	1	1
1	1	2	3		1	25	7	80	3	2	2	1	1		1	1	1	1	1	1	1	1	1	1	1	0	1	1	1	4	2	1	2	1	3	3	2	1	1	1	1	1	1	1
1	1	2	3		2	1	5	10	3	3	2	1	1		1	1	1	1	1	2	0	1	0	0	0	0	1	1	1	4	3	1	1	1	3	3	2	2	1	1	1	1	1	1
1	2	2	2		2	42	5	5	2	1	1	1	1		1	1	1	1	1	2	1	1	0	0	1	0	1	1	1	3	3	1	2	1	3	3	2	2	1	1	1	1	1	1
1	2	2	2		2	5	6	7	1	0	0	1	2		2	2	2	2	2	2	1	1	0	0	0	1	2	2	2	2	3	2	3	2	2	3	3	2	2	2	2	2	2	2
1	2	2	2		1	7	6	15	5	5	4	2	2		2	2	2	2	2	2	1	1	0	0	0	0	2	2	2	2	2	2	2	2	2	3	2	2	2	2	2	2	2	1
1	1	3	2		1	7		22	5	0	4	1	1		1	1	1	1	1	1	1	1	1	0	0	0	1	1	1	3	3	1	1	1	3	3	2	1	1	1	1	1	1	1
1	1	2	2		1	34	6	200	31	0	30	1	1		1	1	1	1	2	2	1	1	1	0	1	0	1	2	1	2	3	2	2	2	2	3	2	2	2	2	2	1	1	1
1	2	3	2		1	18	7	193	2	0	1	1	1		1	1	1	1	1	1	1	1	1	0	1	0	1	1	1	4	3	1	1	1	4	3	1	1	1	1	1	1	1	1
1	2	3	4	1	1	14	5	25	14	0	12	2	2		1	2	1	1	1	2	1	1	1	1	0	0	2	2	2	2	2	2	2	2	2	3	2	2	2	2	2	2	2	1
1	1	2	2		1	24	5	120	18	2	16	1	1		1	1	1	1	1	1	1	1	0	0	0	0	1	1	1	2	2	1	1	1	2	3	1	1	1	1	1	1	1	1
1	1	2	3		1	15	7	145	8	2	6	1	1		1	1	1	1	1	2	1	1	0	0	0	0	1	1	1	3	3	1	2	1	2	3	2	2	1	1	1	1	1	1
1	1	2	2		1	15	7	120	5	2	3	1	1		1	1	1	2	2	2	1	1	1	1	1	0	2	2	2	2	3	2	1	2	4	3	1	1	2	2	2	2	2	1
1	1	2	2		1	28	7	28	6	1	3	1	2		1	1	1	1	1	1	1	1	1	1	1	0	1	1	1	3	2	1	2	2	2	3	2	2	2	2	2	2	1	1
1	1	1	2		1	5	6	42	9	0	6	1	1		1	1	1	1	1	1	1	1	1	1	1	0	1	1	1	1	1	1	1	1	1	1	1	1	1	1	1	1	1	1
1	1	2	2		1	22	7	28	3	3	0	1	1		1	1	1	1	1	1	1	1	1	0	0	0	1	1	1	2	3	2	2	2	3	3	2	2	2	2	2	2	2	2
1	1	2	2		1	11	6	105	6	0	3	1	1		1	1	1	1	1	2	1	1	1	0	0	0	1	1	1	2	3	1	1	1	2	3	2	2	1	1	1	1	1	2
1	1	3	1		1	8	7	124	6	1	3	1	1		1	1	1	1	1	1	1	1	1	1	1	0	1	1	1	3	3	1	1	1	3	3	1	1	1	1	1	1	1	1
1	2	3	1		1	6	7	124	6	1	3	1	1		1	1	1	1	1	1	1	1	1	1	1	0	1	1	1	3	3	1	2	1	3	3	2	2	1	1	1	1	1	2
1	2	2	2		1	4	7	20	3	2	0	2	2		2	2	2	2	2	2	1	1	1	1	1	0	2	2	2	3	3	2	2	2	3	3	2	2	2	2	2	2	2	2
1	1	3	3		1	23	6	100	10	4	6	1	1		1	1	1	1	1	1	1	1	1	0	1	0	1	1	1	4	3	1	1	1	3	3	2	1	1	1	1	1	1	1
1	1	2	2		1	12	7	269	10	2	6	1	1		1	1	1	1	1	1	1	1	1	1	1	0	1	1	1	2	3	1	2	1	2	2	2	2	1	1	1	1	1	1
1	1	3	2		1	18	5	50	10	5	5	2	2		2	2	2	2	2	2	1	0	0	0	0	0	2	2	2	2	1	2	3	2	2	2	2	2	2	2	2	2	2	2
1	2	2	1		2	21	5	15	8	4	2	2	2		1	2	1	2	1	2	1	1	0	0	0	0	2	1	2	3	3	2	2	2	3	3	2	2	2	1	2	2	1	1
1	2	2	1		2	32	5	15	9	3	2	1	2		1	2	1	2	2	2	1	1	0	0	1	0	2	2	2	3	3	2	2	2	2	3	2	1	2	1	2	2	1	1
1	1	3	2		2	3	5	3	8	2	1	1	1		1	1	1	2	2	3	1	1	0	0	1	0	5	4	2	3	3	2	2	2	3	3	2	3	2	2	2	2	2	2
1	2	3	3		1	85	7	65	12	5	5	2	2		2	2	2	2	2	3	1	1	0	0	0	0	2	2	2	2	2	3	2	3	2	3	2	3	2	2	2	2	2	2
1	2	2	4	1	1	12	6	135	12	0	5	1	1		1	1	1	1	1	2	1	1	1	1	1	0	1	1	1	2	3	1	2	1	3	3	2	1	1	1	1	1	1	1
1	1	2	3		1	50	5	20	10	1	2	1	1		1	1	1	1	1	1	0	1	0	0	0	0	1	1	1	3	3	1	1	1	3	3	1	2	1	1	1	1	1	1
1	1	3	3		1	15	7	15	17	0	8	1	1		1	1	1	1	1	1	1	1	0	0	1	0	1	1	1	2	2	1	2	1	2	2	2	2	1	1	1	1	1	1
1	1	3	2		1	30	7	50	15	0	6	2	2		2	2	2	2	2	2	1	1	1	1	1	0	2	2	2	3	3	2	1	2	3	3	2	2	2	2	2	2	2	1
1	1	3	2		1	22	7	60	22	0	11	1	1		1	1	1	1	1	2	1	1	1	1	1	0	1	1	1	2	1	1	2	1	2	1	2	2	1	1	1	1	1	1
1	1	3	3		1	35	6	87	30	2	18	2	2		1	2	1	1	1	2	1	0	0	0	0	0	2	2	1	2	2	2	1	2	2	2	1	1	2	2	2	2	2	1
1	1	2	2		1	30	7	78	25	0	10	1	1		1	1	1	1	1	1	1	1	1	1	1	0	1	1	1	1	2	1	1	1	1	2	1	1	1	1	1	1	1	1
1	1	2	2		1	22	6	87	28	0		1	1		1	1	1	1	1	2	1	1	0	0	0	0	1	1	1	2	1	1	1	1	2	2	1	1	1	1	1	1	1	1
1	2	2	1		2	5	5	6	51	1	1	1	1		1	1	1	1	1	1	1	1	0	0	1	0	1	1	1	3	2	1	2	3	2	3	2	3	2	2	2	2	2	2
1	1	2	2		1	16	7	50	11	0		1	1		1	1	1	1	1	1	1	0	0	0	0	0	1	1	1	1	3	1	1	1	1	3	1	1	1	1	1	1	1	1
1	1	2	2		1	49	6	45	24	0	16	1	1		1	1	1	1	1	1	1	1	1	1	1	0	1	1	1	1	3	1	1	1	3	3	2	1	1	1	1	1	1	1
1	1	2	2		1	52	7	80	2	2	2	2	2		2	2	2	2	2	2	1	1	0	1	1	0	2	2	2	3	1	2	2	3	2	1	2	2	3	2	2	2	2	3
1	1	2	2		1	34	7	24	2	2	0	2	2		2	2	2	2	2	2	1	1	0	0	0	0	2	2	2	2	4	2	2	2	2	3	2	2	2	2	2	2	2	1
1	2	2	3		2	30	7	20	18	0	15	2	2		2	2	2	2	2	2	1	1	0	0	1	0	2	2	2	3	3	2	2	2	3	3	2	2	2	2	2	2	2	1
1	1	2	2		1	8	6	60	6	0	4	1	1		1	1	1	1	1	1	1	1	1	1	1	0	1	1	1	4	3	1	1	1	4	3	1	1	1	1	1	1	1	1
1	2	2	2		1	68	5	50	8	3		1	1		1	1	1	1	1	1	1	1	1	1	1	0	1	1	1	2	3	1	1	1	2	4	2	1	1	1	1	1	1	1
1	1	2	2		1	17	7	23	9	3	6	3	2		3	2	3	3	3	2	1	1	1	1	1	1	3	2	3	1	2	3	2	1	2	2	2	1	1	1	1	1	1	1
1	1	2	3		1	13	6	130	7	0	6	1	1		1	1	1	1	1	1	1	1	1	1	1	0	1	1	1	2	3	1	1	1	3	3	1	1	1	1	1	1	1	1
1	2	3	2		1	10	5	19	2	1		1	1		1	1	1	1	1	1	1	1	1	1	1	0	1	1	1	2	3	1	1	1	3	3	2	2	1	1	1	1	1	1
1	1	2	2		1	4	6	95	4	17	4	1	1		1	1	1	1	1	1	1	1	1	1	1	0	1	1	1	3	3	1	1	1	3	3	2	2	1	1	1	1	1	1
1	1	2	2		1	44	5	50	32	1	28	1	1		1	1	1	1	1	2	0	0	1	0	0	0	1	1	1	2	3	1	2	1	2	3	2	2	1	1	1	2	2	2
1	1	2	2		1	36	5	52	18	2		1	1		1	1	2	1	2	1	1	1	1	0	1	0	2	2	2	2	2	3	2	2	2	2	2	2	2	2	1	2	2	2
1	2	3	2		1	26	7	21	5	0	3	1	2		2	2	2	2	2	1	1	0	0	0	0	0	2	2	2	2	3	2	2	2	3	3	2	1	2	2	2	2	2	1
1	2	3	2		2	7	7	20	4	5		1	1		1	1	1	1	1	2	1	1	1	0	1	0	1	1	1	3	3	1	2	1	3	3	2	2	1	1	1	1	1	1
1	1	2	2		2	23	7	30	12	0	12	2	2		1	1	1	1	2	1	1	1	1	1	1	0	1	1	2	1	2	2	2	2	2	2	2	1	2	2	1	1	2	1
1	1	3	3		1	7	7	90	2	1	0	2	2		2	2	2	2	2	1	1	1	1	0	1	0	2	2	1	3	3	2	1	1	4	3	1	1	1	1	1	1	1	1
1	1	2	2		1	12	7	100	3	2		2	2		2	2	2	2	2	2	1	1	1	1	1	0	2	2	1	2	3	2	2	2	2	3	2	2	2	2	1	1	2	1
1	1	2	2		1	19	7	50	63	2	15	1	1		1	1	1	1	1	2	1	1	0	0	0	0	1	1	1	3	2	1	2	1	3	2	2	2	1	1	1	1	1	1
1	1	2	2		1	3	3	15	5	0		2	2		2	2	2	2	2	2	1	1	1	1	1	0	2	2	2	2	2	2	2	2	2	3	2	2	2	3	2	2	2	2
1	2	2	2		2	102	7	30	15	1		1	1		1	1	1	1	1	1	1	1	1	1	1	0	1	1	1	2	3	1	2	2	2	3	2	1	1	1	1	1	1	1
1	1	2	2		1	5	7	112	0	0		1	1		1	1	1	1	1	1	1	1	1	1	1	0	1	1	1	2	3	1	2	1	3	3	2	2	1	1	1	1	1	2
1	2	3	3		1	4	6	99	4	0	4	2	2		2	2	2	2	2	2	1	1	1	0	0	0	2	2	2	3	2	2	2	2	3	2	2	3	2	2	2	2	2	2
1	1	1	4	1	2	10	7	10	5	0	5	1	1		1	1	1	1	1	3	0	1	0	0	0	0	1	2	2	3	3	1	1	1	1	1	1	1	2	2	2	2	2	1
1	2	2	2		1	25	5	15	5	0	5	1	1		1	1	5	5	5	2	1	1	1	0	1	0	1	1	1	1	1	5	2	5	2	1	2	1	1	1	1	1	1	2
1	1	2	2		1	20	7	37	12	0	12	1	1		1	1	1	1	1	3	0	1	0	0	0	0	1	1	1	2	3	1	2	1	2	3	2	2	1	1	1	1	1	2
1	1	3	2		1	20	7	37	12	0	12	1	1		1	1	1	1	1	4	-3	-3	-3	-3	-3	-3	1	1	1	2	3	1	2	1	2	3	2	3	1	1	1	1	1	1
1	2	2	3		1	4	6	36	2	0	2	2	2		2	2	2	2	2	3	1	1	0	1	0	0	2	2	2	3	2	2	2	2	3	2	2	3	2	3	3	2	2	2
1	2	2	3		1	4	6	36	2	0	2	2	2		2	2	2	2	2	2	0	1	0	1	0	0	2	2	2	3	2	2	2	2	3	2	2	3	2	2	3	2	2	2
1	1	2	2		1	3	6	60	2	0	2	2	2		1	1	1	1	1	2	1	1	1	0	1	0	2	2	2	2	2	2	2	2	2	3	2	1	2	2	2	2	2	1
1	1	2	2		1	11	7	170	3	1	2	1	1		1	1	1	1	1	1	1	1	1	1	1	0	1	1	1	2	3	1	2	1	2	3	2	2	1	1	1	1	1	1
1	2	2	2		1	3	6	23	5	0	3	2	2		2	2	2	2	2	2	1	0	0	0	0	0	2	2	2	2	2	2	2	2	2	2	2	3	2	2	2	2	2	2
1	2	2	2		2	35	6	28	20	2	18	1	1		1	1	1	1	1	1	1	1	0	1	1	0	1	1	1	4	3	1	3	1	4	3	2	2	1	1	1	1	2	1
1	2	1	3		2	5	7	10	5	1	1	1	1		1	1	1	1	1	1	1	1	1	0	1	0	1	1	1	3	3	1	1	1	3	3	1	1	1	1	1	1	1	1
1	1	2	2		1	25	7	50	30	3	25	1	1		1	1	1	1	1	1	1	1	1	1	1	0	1	1	1	2	3	1	1	1	1	3	1	1	1	1	1	1	1	1
1	1	3	3		2	6	5	15	11	2	5	1	1		1	1	1	1	2	2	1	0	0	0	0	0	1	1	1	4	3	1	2	1	4	3	2	2	1	1	1	1	1	2
1	1	2	2		1	40	7	70	28	3	20	2	2		2	2	2	2	2	1	1	1	1	0	1	0	2	2	2	2	3	2	2	2	2	3	2	3	2	2	2	2	2	2
1	2	2	1		1	6		5	3	0	0	1	1		1	1	1	1	1	1	1	1	1	1	1	0	1	1	1	3	3	1	2	1	3	3	2	2	1	1	1	1	1	2
1	2	2	2		1	13	7	109	8	0	8	2	2		2	2	2	2	2	2	1	1	1	0	1	0	2	2	2	3	3	2	2	2	3	2	2	2	2	2	2	2	2	2
1	1	3	2		1	32	7	258	38	0	18	2	2		2	2	2	2	2	2	1	0	0	0	0	0	2	2	2	3	3	2	2	2	3	3	2	2	2	2	2	2	2	1
1	1	2	2		1	13	7	12	3	3	0	1	1		1	1	1	1	1	1	1	1	1	1	1	0	1	1	1	2	2	2	2	1	2	2	2	3	1	1	1	1	1	2
1	2	3	2		1	20	7	20	20	0	20	2	2		2	2	2	2	2	1	1	1	0	0	1	0	2	2	2	2	3	2	1	2	2	3	1	2	2	2	2	2	2	1
1	1	2	2		1	28	7	420	28	2	28	1	2		3	2	2	2	1	3	1	0	0	0	0	0	2	1	1	1	2	1	2	2	2	2	2	2	1	2	2	2	2	2
1	1	2	2		1	3	6	60	2	1	2	1	2		2	2	2	2	2	2	1	1	1	1	1	0	2	2	2	2	3	2	2	1	2	3	2	2	2	2	2	2	2	1
1	2	3	2		1	4	5	30	1	1	1	1	1		1	1	1	1	1	1	1	1	0	0	1	0	1	1	1	2	3	1	2	1	3	3	1	1	1	1	1	1	1	1
1	1	2	3		1	68	7	1005	57	0		1	1		1	1	1	1	1	1	1	0	0	0	1	0	1	1	1	2	4	1	1	1	2	4	1	1	1	1	1	1	1	1
1	2	2	1		2	5		3	2	3		2	2		2	2	2	2	2	3	1	1	1	0	1	0	2	2	2	3	3	2	2	2	3	3	2	3	2	2	2	2	2	2
1	1	2	2		1	5	5	13	0	0		2	2		2	2	2	2	2	2	0	1	0	0	0	0	2	2	2	3	3	2	2	2	3	2	2	2	2	2	2	2	2	1
1	1	1	2		1	2	7	18	0	0		1	1		1	1	1	1	1	2	1	1	1	1	1	0	1	1	1	3	3	1	2	1	3	3	2	2	1	1	1	1	1	1
1	2	2	2		1	8	5	18	4	0	4	1	1		1	1	1	1	1	2	0	1	0	0	0	0	2	2	2	2	2	2	2	2	2	3	2	2	2	2	2	2	1	1
1	1	2	2		1	34	6	65	18	5	18	1	1		1	1	1	1	1	1	1	1	1	1	1	0	1	1	1	1	3	1	1	1	1	3	1	1	1	1	1	1	1	1
1	1	3	2		1	17	6	215	9	0	9	2	2		2	2	2	2	2	1	1	1	0	0	0	0	2	2	2	2	2	2	2	2	2	2	2	1	2	2	2	2	2	1
1	1	3	3		1	40	5	100	30	2	30	1	1		1	1	1	1	1	1	1	1	1	0	1	0	1	1	2	2	1	2	1	1	2	1	2	1	1	1	1	1	1	1
1	1	3	2		1	32	7	980	32	0	32	2	2		2	2	2	2	2	1	1	1	1	1	1	0	2	2	2	4	3	2	1	2	3	3	2	2	2	2	2	2	2	1
1	1	3	2		1	10	7	50	3	0	3	1	1		1	1	1	1	1	1	1	1	1	1	1	1	1	2	1	2	3	2	2	1	2	3	2	2	1	2	2	2	2	1
1	1	2	2		1	2	6	60	2	0	2	1	2		1	1	1	2	1	2	1	1	1	1	1	0	2	2	2	2	3	2	2	1	2	3	2	2	2	2	2	2	2	1
1	2	2	2		1	6	7	69	3	1	3	1	1		1	1	1	1	1	2	1	1	1	1	1	0	1	1	1	2	2	1	3	1	2	2	2	3	2	2	1	1	1	2
1	1	3	2		1	11	7	62	3	1	3	1	1		1	1	1	1	1	1	1	1	1	0	0	0	1	1	1	1	2	1	1	1	2	2	2	3	1	1	1	1	1	1
1	2	2	2		1	6	5	50	5	0	5	1	1		1	1	1	1	1	1	1	1	1	1	1	0	1	1	1	2	3	1	2	1	1	2	2	1	1	1	1	1	1	1
1	1	2	2		2	52	7	105	52	0	52	2	2		1	1	2	2	2	2	1	1	1	1	1	0	2	2	2	2	3	2	2	2	2	3	2	2	2	2	2	2	2	1
1	2	2	2		2	6	5	32	2	0	2	2	2		2	2	2	2	2	1	1	0	0	0	0	0	2	2	2	2	2	2	2	2	2	2	2	2	2	2	2	2	2	2
1	1	2	2		1	6	7	36	3	1	2	1	1		1	1	1	2	2	2	1	1	1	1	1	0	2	2	2	4	2	2	2	2	4	2	2	3	2	2	2	2	2	2
1	1	2	2		1	14	7	235	3	1	1	2	1		2	2	2	2	2	3	1	1	0	0	1	0	2	2	2	2	3	2	2	2	2	3	2	3	2	2	2	2	2	1
1	1	2	2		1	14	7	100	10	2	7	1	1		1	1	1	1	1	1	1	1	1	1	1	0	1	1	1	2	3	1	1	1	2	3	2	2	1	1	1	1	1	1
1	1	3	2		1	20	7	300	15	0	11	1	1		1	1	1	1	1	2	1	1	1	0	1	0	1	1	1	2	3	1	2	1	2	2	2	2	1	2	2	2	2	2
1	1	2	2		2	8	7	40	8	1	4	1	1		1	1	1	1	1	1	1	1	1	0	0	0	1	1	1	2	3	1	2	1	2	3	2	1	1	1	1	1	1	1
1	2	2	3		1	1610	7	50	8	8	3	1	1		1	1	1	1	1	2	1	1	1	1	1	0	1	1	1	2	2	1	2	1	3	3	2	2	1	1	1	1	1	1
1	1	2	2		1	19	6	100	15	4	10	2	2		2	2	2	2	2	2	1	1	1	1	1	1	2	2	2	2	3	2	2	2	2	3	2	2	2	2	2	2	2	2
1	1	2	2		1	13		190	11	3	6	1	1		1	1	1	2	2	2	1	0	0	0	0	0	2	1	2	2	2	2	2	2	2	2	2	2	2	2	2	2	2	2
1	2	1	1		2	1	7	10	6	0	0	1	1		1	1	1	1	1	1	0	1	0	0	0	0	1	1	1	3	3	1	1	1	3	3	2	2	1	1	1	1	1	2
1	1	2	2		1	25	6	26	28	0	20	1	1		1	1	1	1	1	1	1	0	0	0	0	0	1	1	1	4	3	1	1	1	4	3	1	2	1	1	1	1	1	1
1	2	3	3		1	29	5	50	29	3	20	2	2		2	2	2	2	2	3	1	1	1	1	1	0	2	2	2	2	1	3	2	2	2	1	2	4	2	2	2	2	2	2
1	1	2	2		1	19	7	129	20	12	8	2	2		2	2	2	2	2	2	1	1	1	0	0	0	2	2	2	2	3	2	2	2	3	3	2	3	2	2	2	2	2	2
1	1	2	2		1	16	7	2966	20	0	7	1	1		1	1	1	1	1	1	1	1	0	1	1	0	1	1	1	3	3	1	1	1	3	3	2	1	1	1	1	1	1	1
1	2	2	3		1	50		20	15			1	1		1	1	1	1	1	1	1	1	1	1	1	0	1	1	1	4	3	1	2	1	3	3	2	2	1	1	1	1	1	1
1	2	3	2		1	30		36	9	0	9	2	2		1	2	1	1	1	2	1	1	1	1	1	0	1	1	1	2	3	2	1	2	2	3	2	2	1	2	2	2	2	2
1	1	3	3		1	25	6	300	25	2	20	1	1		1	1	1	1	1	1	1	1	1	1	1	0	1	1	1	2	2	1	1	1	2	2	1	1	1	1	1	1	1	1
1	1	2	2		1	19	7	966	36	0	36	1	1		1	1	1	1	1	1	1	1	1	1	1	0	2	2	2	2	3	2	2	2	3	3	2	2	2	2	2	2	2	1
1	2	3	2		1	4	5	30	0	0	0	2	1		1	1	1	1	1	1	1	1	0	0	1	0	1	1	1	4	3	1	2	1	3	3	2	1	1	1	1	1	1	1
1	1	2	2		1	3	6	60	3	1	1	2	2		2	2	2	2	2	2	1	1	1	0	1	0	2	2	3	2	2	3	2	1	2	3	1	2	2	2	2	2	2	1
1	2	2	2		1	18	7	35	18	0		2	2		2	2	2	2	2	2	1	1	1	1	1	0	2	2	2	2	3	2	2	2	2	3	2	2	2	2	2	2	2	1
1	2	2	2		1	25	7	6	25			1	1		1	1	1	1	1	1	1	1	1	1	1	0	1	1	1	2	3	1	2	1	1	3	2	2	1	1	1	1	1	1
1	2	2	2		1	7	7	36	1	0		2	2		2	2	2	2	2	2	1	1	1	1	1	0	2	2	2	2	3	2	2	2	3	3	2	2	2	2	2	2	2	2
1	1	1	2		1	25	6	230	15	5	10	2	2		2	2	2	2	2	2	1	1	1	0	0	0	2	2	2	2	2	2	2	2	3	2	2	1	2	2	2	2	2	2
1	2	2	1		1	2		9	2	1	1	1	1		1	1	1	1	1	2	1	0	0	0	0	0	1	1	1	3	3	1	2	1	3	3	2	1	1	1	1	1	1	1
1	1	2	2		1	19	7	100	15	4	10	1	1		1	1	1	5	2	1	1	1	1	1	1	0	2	1	1	2	3	2	1	2	2	3	2	2	2	2	2	2	1	2
1	1	2	2		1	25	6	100	17	3	14	2	2		2	2	2	2	2	1	1	1	1	0	0	0	2	2	2	3	3	2	2	2	3	3	2	2	2	2	2	2	2	2
1	1	2	2		1	5	6	20	5	2	2	1	1		1	1	1	1	1	1	1	1	1	0	1	0	1	1	1	4	3	1	1	1	2	3	1	1	1	1	1	1	1	1
1	2	2	2		1	15	7	10	4	0		2	2		2	2	2	3	2	2	1	1	1	1	1	0	2	2	2	2	2	2	3	2	4	3	1	1	2	2	2	2	2	2
1	1	2	2		1	38	7	32	9	0		3	2		2	2	3	2	3	2	1	1	0	0	0	0	2	3	2	4	3	2	2	3	2	2	2	2	2	2	2	2	2	2
1	1	2	3		1	41	7	61	6	5		3	3	1	3	3	3	3	3	3	0	1	0	0	0	0	2	3	3	2	1	2	3	2	2	3	2	3	2	3	3	3	3	2
1	1	2	1		2	300	7	30	20	5		3	3	1	3	3	3	3	3	2	1	0	0	0	0	0	2	2	2	2	3	2	2	2	2	3	2	2	2	2	2	2	2	1
1	2	2	2		2	10	2	2	5	5	5	3	3	1	3	3	3	3	3	1	1	0	0	0	0	0	1	1	1	4	3	1	1	1	3	3	2	2	1	1	1	1	1	1
1	2	1	2		2	10	3	20	5	0	0	2	3	1	3	4	3	3	3	3	1	0	0	1	0	0	3	2	2	2	3	3	2	3	2	3	2	3	2	2	3	2	2	1
1	1	2	2		1	48	7	420	42	3		1	4	1	4	4	3	4	4	2	0	1	0	0	0	0	2	3	1	2	1	3	1	4	2	4	2	3	3	4	4	2	2	1
1	1	2	2		1	10	3	600	10	2	10	3	3	1	3	3	3	3	3	3	1	1	0	0	0	0	3	3	3	2	1	3	3	3	2	1	2	3	3	3	3	3	3	2
1	2	3	3		1	29	5	30	29	3	10	2	3	1	2	2	2	2	2	2	1	1	1	1	1	0	3	3	2	3	3	3	2	2	3	3	2	2	2	3	2	2	2	2
1	1	2	2		1	6	7	983	6	0	6	3	3	1	2	3	2	2	2	2	0	1	0	0	0	0	2	3	2	2	3	2	2	3	3	3	2	3	2	3	2	3	2	1
1	1	2	2		1	48	7	1380	46	2	44	4	4	1	4	4	4	4	3	2	0	1	0	0	0	0	2	1	2	1	1	2	2	3	1	4	3	1	1	1	1	2	2	2
1	2	3	2		2	15	5	14	3	0	0	3	3	2	3	3	3	3	3	3	1	1	0	0	0	0	3	3	3	3	3	3	2	3	3	3	2	3	3	3	3	3	3	2
1	2	3	2		1	47	7	87	93	3	15	2	3	2	3	3	2	2	2	3	1	1	1	0	1	0	3	3	3	2	3	3	3	3	3	4	3	3	3	3	3	3	3	2
1	1	2	1		2	12	5	3	4	5		2	3	2	2	2	3	2	2	2	0	1	0	0	1	0	2	2	3	3	3	3	1	2	4	3	2	3	2	2	3	2	3	2
1	1	2	3		1	1	6	30	4	3	4	5	5	3	5	5	5	5	5	2	0	1	0	0	0	0	5	5	5	2	3	5	2	5	3	3	3	4	5	5	5	5	5	2
2	2	2	3		1	96	6	10	3	0		1	1		1	1	1	1	1	1	1	1	0	1	0	0	1	1	1	2	3	1	2	1	2	3	2	1	1	1	1	1	1	1
2	2	2	3		1	70	5	120	45	0		1	1		1	1	1	1	1	1	1	1	0	0	1	0	1	1	1	2	3	1	1	1	2	3	1	1	1	1	1	1	1	1
2	2	3	3		1	58	7	10	3	2		1	1		1	1	1	1	1	1	1	0	0	0	0	0	1	1	1	2	2	1	3	1	4	3	3	2	1	1	1	1	1	1
2	2	3	3		1	8	7	35	3	3		1	1		1	1	1	1	1	1	1	1	1	1	1	0	1	1	1	5	3	1	1	1	3	3	1	1	1	1	1	1	1	1
2	2	3	4	1	1	100	7	30	5	3		1	1		1	1	1	1	1	1	1	1	1	1	1	0	1	1	1	3	3	1	1	1	3	3	2	2	1	1	1	1	1	1
2	1	3	2		1	23	5	126	11	0		1	1		1	1	1	2	2	1	1	1	1	1	1	0	1	2	2	2	3	2	2	2	2	3	2	1	2	2	2	2	2	1
2	2	3	3		2	6	5	28	0	0		1	1		1	1	1	1	1	1	1	1	1	1	1	0	1	1	1	3	3	1	1	1	3	3	1	1	1	1	1	1	1	1
2	2	3	3		1	11		8	0	0		2	2		2	2	2	2	2	2	1	1	1	1	1	0	2	2	2	4	1	2	1	2	3	1	2	2	2	2	2	2	2	2
2	2	2	2		1	45	7		21	4		1	1		1	1	1	1	1	1	1	1	1	1	1	0	1	1	1	3	3	1	2	1	3	3	2	3	1	3	3	3	3	1
2	2	3	4	1	1	31	5	90	18	3		1	1		1	1	1	1	1	2	1	0	0	0	0	0	1	1	1	2	3	1	2	1	2	2	2	2	1	1	1	1	1	1
2	1	2	2		1	10	5	6	2	0		1	1		1	1	1	1	1	1	1	1	0	0	0	0	1	1	1	1	2	1	1	1	1	2	1	1	1	1	1	1	1	1
2	1	1	1		1	38	5	25	4	2		2	2		2	2	2	2	2	2	1	0	1	0	1	0	2	2	2	2	2	2	2	2	2	2	2	2	2	2	2	2	2	2
2	2	2	4	1	1	64	7	209	12	0		1	1		1	1	1	1	1	2	1	1	1	0	0	0	1	1	1	3	3	1	2	1	3	3	2	1	1	1	1	1	1	1
2	2	2	2		1	15	5	52	5	5		2	2		2	2	2	2	2	2	1	1	1	1	1	0	2	2	2	2	2	2	1	2	2	3	2	1	2	2	2	2	2	2
2	1	2	3		1	12	5	58	5	2		2	2		2	2	2	2	2	2	1	1	1	1	1	0	2	2	2	2	3	2	2	2	1	3	2	2	2	2	2	2	2	1
2	2	2	2		1	10	5	40	5	0		1	1		1	1	1	1	1	2	1	0	0	0	0	0	1	1	1	3	3	1	1	1	3	3	2	1	1	1	1	1	1	1
2	2	2	1		1	9	5	31	5	0		1	1		1	1	1	1	1	1	1	1	1	1	1	0	1	1	1	4	3	1	1	1	1	3	1	1	1	1	1	1	1	1
2	1	3	3		1	45	7	237	14	3		1	1		1	1	1	1	1	1	1	1	1	1	1	0	1	1	1	2	2	1	1	1	1	2	1	1	1	1	1	1	1	1
2	2	3	4	1	1	301	5	5	2	0		2	2		2	2	2	2	2	2	0	1	0	0	0	0	2	2	2	2	2	2	3	2	2	2	3	2	2	2	2	2	2	2
2	1	2	2		1	20		8	2	3		2	2		1	1	1	2	2	1	1	1	1	1	1	0	2	2	2	3	3	2	2	2	2	3	3	1	2	2	2	2	2	1
2	1	2	2		1	9	7	21	2	2		2	2		2	2	2	2	2	1	1	1	1	1	1	0	2	2	2	3	3	1	1	2	2	3	2	3	2	2	2	2	2	1
2	2	2	2		1	11	5	10	20	10		1	1		1	1	1	1	1	1	1	0	0	0	0	0	1	1	1	3	3	1	2	1	3	2	2	1	1	1	1	1	1	1
2	2	2	2		1	56	5	10	2	3		2	2		2	2	2	2	2	2	1	1	1	1	1	0	2	2	3	2	3	3	2	2	2	3	2	2	2	2	2	2	2	2
2	2	2	2		1	4	5	30	3	0		1	1		1	1	1	1	1	1	1	1	1	1	1	1	1	1	1	2	3	1	1	1	3	3	1	1	1	1	1	1	1	1
2	2	1	3		1	1	7	5	0	0	0	1	1		1	1	1	1	1	1	1	1	1	1	1	1	1	1	1	3	3	1	2	1	3	3	2	1	1	1	1	1	1	1
2	2	3	3		1	3	5	49	3	0	3	2	2		2	2	2	2	2	2	1	1	1	0	1	0	2	2	2	3	3	2	2	2	3	3	2	2	2	2	2	2	2	2
2	2	3	3		1	1	5	27	1	0	1	2	2		2	2	2	2	2	2	1	1	1	1	1	0	2	2	2	3	3	2	2	2	3	3	2	2	2	2	2	2	2	2
2	1	2	3		1	25	6	40	25	0	25	1	1		1	1	1	1	1	1	1	1	0	1	1	0	1	1	1	3	3	1	2	2	2	2	2	2	2	2	2	2	2	2
2	2	2	2		1	38	7	94	38	0	38	1	1		1	1	1	1	1	1	1	1	1	1	1	0	1	1	1	3	3	1	1	1	3	3	2	2	1	1	1	1	1	1
2	2	2	2		1	31	5	12	0	0	0	1	1		1	1	1	1	1	1	1	1	0	1	0	0	1	1	1	3	3	1	2	1	3	3	2	1	1	1	1	1	1	1
2	2	2	3		2	90	5	10	4	0	4	2	2		2	2	2	2	2	1	1	1	0	0	1	0	2	2	2	2	3	2	2	2	2	3	2	2	2	2	2	2	2	1
2	2	3	3		1	10	7	35	5	0	5	1	1		1	1	1	1	1	1	1	1	0	0	1	0	1	1	1	3	3	1	1	1	2	3	1	2	1	1	1	1	1	1
2	2	2	4	1	1	20	7	104	15	0	15	1	1		1	1	1	1	1	1	1	1	1	0	0	0	1	1	1	3	3	1	1	1	3	3	2	1	1	1	1	1	1	1
2	2	2	3		2	90	5	10	90	0	90	2	2		2	2	2	2	2	2	1	1	1	1	1	0	2	2	2	2	3	2	2	2	2	3	2	2	2	2	2	2	2	1
2	1	2	3		1	3	5	70	3	0	3	1	1		1	1	1	1	1	1	1	1	1	0	0	0	1	1	1	1	3	1	1	1	3	3	1	1	1	1	1	1	1	1
2	2	2	4	1	1	30	5	125	19	0	19	2	2		2	2	2	2	2	1	1	1	1	1	1	0	2	2	2	3	3	2	2	2	3	3	2	1	2	2	2	2	2	2
2	1	2	3		1	47	5	25	8	8	8	1	1		1	1	1	1	1	1	1	1	1	1	1	0	1	1	1	3	3	1	1	1	3	3	1	1	1	1	1	1	1	1
2	2	2	2		1	5	5	25	5	0	5	1	1		1	1	1	1	1	1	1	1	1	1	1	0	1	1	1	3	3	1	1	1	4	3	1	1	1	1	1	1	1	1
2	2	2	4	1	1	100	6	35	5	3	5	2	2		1	1	1	1	1	1	1	1	1	1	1	0	2	2	2	2	2	2	2	2	2	3	2	2	2	2	2	2	2	1
2	2	2	3		1	3	4	109	3	0	3	1	1		2	2	2	1	1	1	1	1	1	0	1	0	1	1	2	3	2	3	2	2	3	2	2	2	2	2	2	2	1	1
2	1	2	2		1	167	5	10	34	1	34	1	1		1	1	1	1	1	1	1	0	0	0	0	0	1	1	1	2	1	1	1	1	2	1	1	1	1	1	1	1	1	1
2	1	2	3		1	21	5	69	5	3	5	1	1		1	1	1	1	1	1	1	1	1	1	1	0	1	1	1	2	2	1	2	1	3	3	2	2	1	1	1	1	2	1
2	2	3	2		2	35	4	20	9	0	9	1	1		1	1	1	1	1	1	1	1	1	1	0	0	1	1	1	5	3	1	1	1	5	3	1	1	1	1	1	1	1	1
2	1	2	2		1	53	5	27	6	2	6	1	1		1	1	1	1	1	1	1	1	1	1	1	0	1	1	1	3	3	1	2	1	3	3	1	2	1	1	1	1	1	1
2	2	3	4	1	1	25	5	65	25	0	25	1	1		1	1	1	1	1	2	1	0	0	0	0	0	1	1	1	2	3	1	2	1	2	3	2	1	1	1	1	1	1	1
2	1	3	2		1	8	5	68	5	0	5	1	1		1	1	1	1	1	2	1	1	1	1	1	0	1	1	1	3	3	1	2	1	3	3	2	3	1	1	1	1	1	1
2	2	2	2		1	23	5	21	6	0	6	2	2		2	2	2	2	2	2	1	1	1	1	1	0	1	2	2	2	2	2	2	2	2	2	2	1	2	2	2	2	2	2
2	1	3	2		1	28	5	1140	28	8	28	1	1		1	1	1	1	1	1	1	1	1	0	1	0	1	1	1	1	1	1	2	1	1	1	2	1	1	1	1	1	1	1
2	1	2	2		1	18	7	24	3	3	3	1	1		1	1	1	1	1	2	1	1	0	0	0	0	1	1	1	2	2	1	2	1	2	2	2	2	1	1	1	1	1	1
2	2	3	2		1	14	5	22	4	0	4	1	1		1	1	1	1	1	1	0	1	0	0	1	0	1	1	2	3	3	2	2	2	3	3	2	2	2	2	2	2	2	2
2	1	2	2		1	6	5	25	6	0	6	1	1		1	1	1	1	1	1	1	1	1	1	1	0	1	1	1	2	3	1	2	1	2	1	2	1	1	1	1	1	1	1
2	2	2	2		1	30	5	42	10	0	10	2	2		2	2	2	2	2	1	1	1	0	1	1	0	2	2	2	3	3	2	2	2	3	3	1	2	2	2	2	2	3	1
2	2	2	2		1	22	5	65	0	0	0	2	2		2	2	2	2	2	2	1	1	1	0	1	0	2	2	2	2	3	2	2	2	2	3	2	2	2	2	2	2	3	2
2	2	2	3		1	4		10	1	0	0	1	1		1	1	1	1	1	1	1	1	1	1	1	0	1	1	1	3	3	1	2	1	3	3	2	1	1	1	1	1	1	1
2	1	3	2		1	56		10	2	0	1	2	1		2	2	2	2	2	3	1	1	0	0	1	0	2	2	2	2	3	1	1	1	2	2	2	3	2	2	2	2	2	2
2	1	3	3		1	3	7	17	3	3	2	1	1		2	1	1	1	1	1	1	1	0	0	0	0	1	1	1	1	3	2	2	2	2	2	2	2	2	2	2	2	2	1
2	2	3	2		2	12	4	14	3	0	2	2	2		2	2	2	2	2	3	1	1	0	0	0	0	2	2	2	3	3	2	2	2	2	2	2	3	2	2	2	2	2	2
2	1	2	2		1	8	5	47	2	0	0	1	1		1	1	1	1	1	1	1	1	1	1	1	0	1	1	1	2	1	1	1	1	1	1	1	1	1	1	1	1	1	1
2	2	1	3		1	11	7	132	5	3	2	1	1		1	1	1	1	1	2	1	0	0	0	0	0	1	1	1	2	3	1	2	1	2	3	2	2	1	1	1	1	1	1
2	2	3	2		1	13	5	27	7	2	3	2	2		2	2	2	2	2	2	1	1	0	1	1	0	2	2	2	3	3	2	2	2	3	3	2	1	2	2	2	2	2	1
2	2	2	3		1	116	4	54	10	1	5	1	1		1	1	1	1	1	1	1	0	0	0	0	0	1	1	1	4	3	1	1	1	4	3	2	3	1	1	1	1	1	1
2	1	2	3		1	20	5	20	10	2	5	1	1		1	1	1	1	1	1	1	0	0	0	0	0	1	1	1	4	3	1	1	1	1	3	1	1	1	1	1	1	1	1
2	2	2	3		1	15	4	105	10	0	5	1	1		1	1	1	1	1	1	1	1	1	0	0	0	1	1	1	2	3	1	2	1	3	3	2	2	1	1	1	1	1	1
2	2	3	3		1	46	4	300	12	10	6	2	2		2	2	2	2	2	2	1	1	1	1	1	0	1	1	1	2	2	1	2	1	2	2	2	2	2	2	2	2	2	1
2	2	3	4	1	1	12	7	20	7	11	1	1	1		1	1	1	1	1	1	1	1	1	1	1	0	1	1	1	2	2	1	1	1	3	2	2	3	1	1	1	1	1	1
2	1	2	2		1	16	7	50	12	2	6	1	1		1	1	1	1	1	1	1	1	1	1	1	0	1	1	1	3	3	1	1	1	2	3	2	1	1	1	2	1	1	1
2	2	1	2		1	10	5	200	8	0	0	1	1		2	1	1	1	1	1	1	1	1	1	1	0	1	1	1	3	3	1	2	1	1	3	2	1	1	1	1	1	1	1
2	1	2	2		1	8	7	46	11	9	2	1	1		1	1	1	1	1	1	1	1	1	1	1	0	1	1	1	3	3	1	2	1	3	3	2	1	1	1	1	1	1	1
2	2	3	2		1	50		109	18	0	9	1	1		1	1	1	1	1	1	1	0	0	0	0	0	1	1	1	5	1	1	1	1	2	3	1	1	1	1	1	1	1	1
2	2	3	1		1	12	7	12	12	1	1	1	1		1	1	1	1	1	1	1	1	1	1	1	0	1	1	1	3	3	1	2	1	3	2	2	1	1	1	1	1	1	1
2	2	3	3		1	53	6	31	15			1	1		1	1	1	1	1	2	1	1	0	0	0	0	1	1	1	3	3	1	1	1	3	3	1	2	1	1	1	1	1	1
2	2	3	1		2	13	6	57	15	13		1	1		1	1	1	1	1	4	-3	-3	-3	-3	-3	-3	1	1	1	3	3	1	1	1	3	3	1	2	1	1	1	1	1	2
2	2	2	3		1	21	5	56	21	5	5	2	2		2	2	2	2	2	2	1	1	0	0	0	0	2	2	2	3	3	2	1	2	3	3	2	2	2	2	2	2	2	1
2	2	2	2		1	38	5	94	18	0	0	1	1		1	1	1	1	1	1	1	1	1	1	1	0	1	1	1	3	3	1	2	1	3	3	2	2	1	1	1	1	1	1
2	2	3	2		1	30	5	125	30	1	12	2	2		2	2	2	2	2	2	1	1	1	1	1	0	2	2	2	3	3	2	1	2	3	3	2	2	2	2	2	1	2	2
2	2	3	2		1	30	5	125	19	0		2	2		2	2	2	2	2	2	1	1	1	1	1	0	2	2	2	3	3	2	2	2	3	3	2	1	2	2	2	2	2	2
2	1	1	1		1	15870	5		20	0	0	1	1		1	1	3	3	3	1	1	1	1	1	1	0	3	3	3	1	1	3	1	3	1	1	1	2	3	3	3	3	3	1
2	2	2	3		1	32	5	123	23		0	2	2		2	2	2	2	2	1	1	1	0	0	0	0	2	2	2	2	3	2	1	2	2	3	2	2	2	2	2	2	2	1
2	1	2	2		1	137	5	158	24			1	1		1	1	1	1	1	2	1	0	0	0	0	0	1	1	1	3	3	1	2	1	3	3	2	2	1	1	1	1	1	1
2	2	2	4	1	1	28	5	128	28	0		1	1		1	1	1	2	1	2	0	0	0	0	1	0	2	2	2	2	2	2	1	2	2	2	1	2	2	2	2	2	2	2
2	2	3	4	1	1	48	5	29	8	3	1	1	1		1	1	1	1	1	1	1	1	1	0	1	0	1	1	1	4	3	1	1	1	4	3	2	2	1	1	1	1	1	1
2	1	3	2		1	3	5	5	3	0	3	1	1		1	1	1	1	1	1	1	1	1	1	1	1	1	1	1	3	3	1	1	1	3	3	1	1	1	1	1	1	1	1
2	2	2	3		1	89	7	10	1	1	1	2	2		2	2	2	2	2	1	1	1	1	1	1	0	1	1	2	2	3	2	2	2	2	3	2	2	2	1	1	1	1	1
2	1	3	2		1	13	5	80	8	0	4	1	1		1	1	1	1	1	1	1	1	1	1	1	1	1	1	1	3	3	1	1	1	3	3	1	1	1	1	1	1	1	1
2	1	2	2		2	36	5	68	30	0		1	1		1	1	2	2	1	2	1	0	0	0	0	0	2	1	2	2	3	2	2	2	2	3	2	2	2	2	1	2	1	1
2	2	3	2		1	18	5	168	18	3	10	2	2		2	2	2	2	2	2	1	1	1	0	1	0	2	2	2	2	3	2	2	2	2	3	2	2	2	2	2	2	2	1
2	2	3	2		1	5	7	102	1	0	0	1	1		1	1	1	1	1	2	1	1	0	0	0	0	1	1	1	2	3	1	2	1	2	3	2	2	1	1	1	1	1	1
2	2	2	4	1	1	800	7	150	20	0	20	1	1		1	1	1	1	1	1	1	1	1	1	1	0	1	1	1	2	3	1	2	1	3	3	1	1	1	1	1	1	1	1
2	2	3	2		1	16	6	42	6	1	4	1	1		1	1	1	1	1	1	1	1	1	1	1	0	1	1	1	3	3	2	2	1	3	3	1	1	1	1	1	1	1	1
2	2	2	3		1	10	5	50	8	5	3	2	2		2	2	2	2	2	1	1	1	1	1	1	0	2	2	2	3	3	2	1	2	2	3	1	1	2	2	2	2	2	1
2	2	2	2		1	23	7	57	9	1	7	1	1		1	1	1	1	1	1	1	1	1	1	1	1	1	1	1	4	3	1	1	1	2	3	1	3	1	1	1	1	1	1
2	2	3	4	1	1	115	6	1000	140	1		1	1		1	1	1	1	1	1	1	0	0	0	0	0	1	1	1	1	1	1	1	1	1	5	1	1	1	1	1	1	1	1
2	2	2	2		1	117	5	57	117	12	117	1	1		1	1	1	1	1	1	1	1	1	1	1	0	1	1	1	3	3	1	1	1	3	3	2	2	1	1	1	1	1	1
2	2	2	3		2	5	5	150	5	1	5	1	1		1	1	1	1	1	2	1	1	1	1	1	0	1	1	1	2	3	1	1	1	3	3	2	1	1	1	1	1	1	1
2	2	2	3		1	36	7	228	8	4	8	1	1		1	1	1	1	1	1	1	0	0	0	0	0	1	1	1	1	2	1	1	1	1	2	1	1	1	1	1	1	1	1
2	2	3	2		1	8	5	15	3	0		1	1		1	1	1	1	1	1	1	1	1	1	1	0	1	1	1	4	3	1	2	2	3	3	2	2	1	2	1	1	1	1
2	2	2	2		2	4	5	9	6	2		1	1		1	1	1	2	3	2	1	0	0	0	0	0	2	2	2	2	3	2	2	2	2	3	2	2	2	2	2	2	2	2
2	2	2	2		1	26	5	69	14	4	10	1	1		1	1	1	1	1	1	1	1	1	1	0	0	1	1	1	2	3	1	1	1	2	3	1	1	1	1	1	1	1	1
2	1	3	3		1	32	5	1306	32	0	3	2	2		1	2	2	2	2	1	1	0	0	1	1	0	2	2	2	3	3	2	2	2	3	3	2	2	2	2	2	2	2	1
2	2	2	3		1	193	5	198	88	88		2	2		2	2	2	2	2	3	1	0	1	0	0	0	2	2	2	4	2	2	2	2	3	2	2	3	2	2	2	2	2	1
2	1	3	2		1	30	5	12	4	0		2	2		2	2	2	2	2	2	1	1	1	1	1	0	2	2	2	2	3	2	2	2	2	3	2	2	2	2	2	2	2	1
2	2	2	3		2	3	5	20	6	0	6	1	1		1	1	1	1	1	1	1	1	1	1	1	0	1	1	1	3	3	1	2	1	2	3	2	1	1	1	1	1	1	1
2	1	3	3		1	26	5	1719	200	0	200	1	1		1	1	1	1	1	1	1	1	0	0	1	0	1	1	1	2	3	1	1	1	2	3	3	3	1	1	1	1	1	1
2	1	2	2		1	26	7	30	16	0	16	1	1		1	1	1	1	1	1	1	1	1	1	1	0	1	1	1	2	3	2	1	1	5	3	1	2	1	1	1	1	1	1
2	1	3	2		1	6	5	65	2	0	2	1	1		1	1	1	1	1	1	1	1	1	0	1	0	1	1	1	3	3	1	1	1	3	3	1	3	1	1	1	1	1	1
2	1	2	3		1	10	5	30	3	0	3	1	1		1	1	1	1	1	1	1	1	1	0	0	0	1	1	1	3	3	1	1	1	3	3	1	1	1	1	1	1	1	1
2	2	2	2		2	3	5	25	3	3	3	1	1		1	1	1	1	1	2	1	1	0	0	0	0	1	1	1	2	3	1	3	1	2	3	3	4	1	1	1	1	1	2
2	2	2	2		1	10	5	20	3	0	3	1	1		1	1	1	1	1	1	1	0	0	0	0	0	1	1	1	1	3	1	2	1	1	3	2	1	1	1	1	1	1	1
2	2	3	2		1	6	5	65	2	0	2	1	1		1	1	1	1	1	2	1	1	1	0	0	0	1	1	1	2	2	2	2	1	4	3	1	2	2	2	2	2	2	1
2	2	3	2		1	8	5	125	8	0	8	2	2		2	2	2	2	2	2	1	1	0	0	0	0	2	2	2	3	2	2	2	2	3	2	1	2	2	2	2	2	2	2
2	1	2	2		2	4	7	68	3	3	2	1	1		2	2	2	2	2	1	1	1	1	1	1	0	2	2	2	2	3	1	1	2	2	3	1	1	2	2	2	2	2	1
2	2	2	3		1	45	6	41	34	2	28	2	2		2	2	2	2	2	2	1	1	0	0	1	0	2	2	2	2	2	2	2	2	2	2	2	3	2	2	2	2	2	2
2	2	3	2		2	24	7	56	11	1	4	1	1		1	1	1	1	1	1	1	1	1	1	1	0	1	1	1	2	3	1	1	1	3	3	3	1	1	1	1	1	1	1
2	2	2	2		1	36	5	93	18	0	0	1	1		1	1	1	1	1	2	1	1	1	0	1	0	1	1	1	2	2	1	2	1	2	2	2	2	1	1	1	1	1	1
2	2	2	2		1	38	7	93	18	0	0	1	1		1	1	1	1	1	2	0	0	1	0	0	0	1	1	1	2	2	1	3	1	2	2	3	2	1	1	1	1	1	1
2	2	2	2		1	32	5	123	23		0	2	2		2	2	2	2	2	1	1	1	0	0	0	0	2	2	2	2	2	3	1	1	4	3	2	2	2	2	2	2	2	1
2	1	2	2		1	8	5	5	1	0	1	1	1		1	1	1	1	1	1	1	1	1	1	1	0	1	1	1	3	3	1	1	1	3	3	1	1	1	1	1	1	1	1
2	2	3	3		2	56	5	89	35	21	35	2	2		2	2	2	2	2	2	1	1	0	1	1	0	2	2	2	3	3	2	1	2	3	3	1	2	2	2	2	2	2	1
2	1	2	3		1	10	5	50	5	0		1	1		1	1	1	1	1	1	1	1	1	0	1	0	1	1	1	3	3	1	1	1	3	3	1	1	1	1	1	1	1	1
2	2	2	1		1	21	5	106	21	0	9	1	1		1	1	1	1	1	1	1	1	0	0	1	0	1	1	1	4	3	1	1	1	4	3	2	2	1	1	1	1	1	1
2	2	3	4	1	1	320	5	10	3	0	3	2	2		2	2	2	2	2	2	1	1	1	1	1	0	2	2	2	2	3	2	2	2	3	3	2	2	2	2	2	2	2	2
2	1	2	2		2	19	5	760	33	0	33	1	1		1	1	1	1	1	1	1	1	1	1	1	0	1	1	1	2	3	1	1	1	2	3	1	1	1	1	1	1	1	1
2	1	2	2		1	19	6	760	33	0	33	1	1		1	1	1	1	1	1	1	1	1	1	1	0	1	1	1	3	3	1	1	1	3	3	1	1	1	1	1	1	1	1
2	1	3	3		1	43	7	32	27	2	19	1	1		1	1	1	1	1	1	1	1	1	1	1	1	1	1	1	2	4	1	1	1	2	4	1	1	1	1	1	1	1	1
2	2	3	3		1	20	7	15	9	1	8	2	2		2	2	2	2	2	1	1	1	1	1	1	0	2	2	2	5	3	2	1	1	5	3	1	1	2	2	1	1	1	1
2	1	3	2		1	2	7	30	0	0	0	1	1		1	1	1	1	1	2	1	1	0	0	0	0	1	1	1	2	3	1	1	1	3	3	1	2	1	1	1	1	1	1
2	2	3	2		1	3	5	45	3	0	3	1	1		1	1	1	1	1	1	1	1	1	1	1	0	1	1	1	3	3	1	2	1	3	3	2	2	1	1	1	1	1	1
2	2	2	2		1	8	7	45	2	1	2	1	1		1	1	1	1	1	1	1	1	1	1	1	0	1	1	1	2	3	1	1	1	3	3	1	1	1	1	1	1	1	1
2	1	1	2		1	38	5	126	38	0	33	2	2		2	2	2	2	2	2	1	0	0	0	0	0	2	2	1	2	1	1	2	1	2	1	2	1	2	2	2	2	2	2
2	1	2	2		1	35	7	300	15	4	10	1	1		1	1	1	1	1	1	1	1	1	1	1	0	1	1	1	3	3	1	2	1	3	3	1	1	1	1	1	1	1	1
2	1	3	2		1	24	7	56	11	1	4	1	1		1	1	1	1	1	2	1	1	1	1	1	0	1	1	1	2	2	1	2	1	2	2	2	2	1	1	1	1	1	1
2	1	2	2		1	46	7	45	15	2	13	1	1		1	1	1	1	1	1	1	1	1	1	1	0	1	1	1	2	3	1	2	1	2	3	2	1	1	1	1	1	1	1
2	2	2	4	1	1	243		356	30	0	30	1	1		1	1	1	1	1	1	1	1	1	1	1	0	1	1	1	3	3	1	1	1	3	3	1	1	1	1	1	1	1	1
2	1	3	2		1	28	7	149	15	0	15	1	1		1	1	1	1	1	1	1	1	0	0	0	0	1	1	1	1	1	1	1	1	4	3	2	1	1	1	1	1	1	1
2	2	3	2		1	28	7	148	15	0	15	1	1		1	1	1	1	1	1	1	1	0	0	0	0	1	1	1	4	3	1	2	1	3	3	2	1	1	1	1	1	1	1
2	2	3	2		1	20	7	96	8	0		1	1		1	1	1	1	1	1	1	1	1	1	1	1	1	1	1	4	3	1	3	1	4	3	3	1	1	1	1	1	1	1
2	1	2	2		1	21	7	600	20	0		2	2		1	2	2	2	2	2	1	0	0	0	0	0	2	2	2	2	2	2	2	2	2	2	1	2	2	2	2	2	2	2
2	2	3	2		1	14	5	40	14	0	10	2	2		2	2	2	2	2	2	1	1	0	0	0	0	2	2	2	2	2	2	2	2	2	2	2	2	2	2	2	2	2	1
2	2	2	2		1	12	5	7	2	0		1	1		2	1	1	2	1	2	1	1	0	0	1	0	1	1	1	2	3	2	1	1	4	3	1	2	2	2	1	1	1	1
2	2	2	3		1	32	2	506	5	0	0	1	1		1	1	1	1	1	1	1	0	0	0	0	0	1	1	1	1	3	1	1	1	3	3	1	1	1	1	1	1	1	1
2	2	2	2		2	21	5	56	5	0	5	2	2		2	2	2	2	2	1	1	1	1	0	0	0	2	2	2	2	3	2	2	2	3	3	2	2	2	2	2	2	2	1
2	1	3	2		1	20	7	35	7	0		3	3	1	2	2	3	2	2	2	1	1	1	1	1	0	2	2	2	2	3	2	2	2	2	2	2	2	2	2	3	2	2	2
2	2	2	3		1	22	1	135	5	0	2	3	3	1	3	3	3	3	3	2	1	1	0	1	1	0	3	3	3	1	3	3	3	3	2	3	3	2	3	3	3	3	3	1
2	2	3	3		1	31	5	40	10			3	3	1	2	2	2	2	2	2	1	1	1	1	1	0	2	2	2	2	3	3	2	3	2	2	2	2	3	3	3	3	3	2
2	1	2	4	1	1	25	5	43	5	0	3	2	3	2	2	3	3	2	2	2	1	1	1	1	1	0	2	2	2	2	2	3	2	3	3	3	2	3	2	2	2	2	2	2
2	2	3	2		1	10	4	7	3			5	5	2	5	5	5	5	5	1	1	1	1	1	1	0	5	5	5	4	3	5	2	5	3	3	2	2	5	5	5	5	5	1
3	2	3	2		1	120		20	3	5		3	2		1	1	1	1	1	1	1	1	1	1	1	1	1	1	1	2	3	2	2	2	2	3	2	2	2	2	1	2	1	1
3	1	1	3		1	46	7	356	5	19		2	2		2	2	2	2	2	1	1	1	1	1	1	0	2	2	1	1	3	2	2	2	3	3	2	1	2	2	2	2	2	1
3	2	2	3		1	15	5	12	3	2		1	2		1	1	1	1	1	1	1	1	0	1	0	0	1	1	1	1	3	1	1	1	2	3	1	1	1	1	1	1	1	1
3	1	1	1		2	16	2	21	16	0		2	2		2	2	2	2	2	3	0	0	0	1	0	0	2	2	2	2	3	2	2	2	2	3	2	3	2	2	2	2	2	2
3	1	2	2		1	1	4	13	2	1		2	1		1	1	1	1	1	2	0	0	1	0	0	0	2	2	2	2	2	2	2	2	2	3	2	2	2	2	2	2	2	1
3	2	2	1		1	3	7	100	4	0		1	1		1	1	1	1	1	1	1	0	0	0	1	0	1	1	1	3	3	1	1	1	3	3	2	1	1	1	1	1	1	1
3	1	2	2		1	6	5	4	3	0		2	2		2	2	2	2	2	2	1	1	1	0	1	0	2	2	2	4	3	2	1	2	3	3	2	2	2	2	2	2	2	1
3	1	1	2		1	45	5	67	13	1	13	1	1		1	1	1	1	1	1	1	0	0	0	0	0	1	1	1	1	1	1	1	1	1	1	1	1	1	1	1	1	1	1
3	1	2	3		1	26	6	1510	26	0	26	1	1		1	1	2	2	1	1	1	0	0	1	1	0	2	2	1	2	3	2	2	2	2	3	2	2	1	1	1	2	1	2
3	2	3	3		1	22	5	24	3	1	2	2	2		2	2	3	3	2	2	1	1	0	1	1	0	2	2	2	2	2	2	2	2	2	2	2	2	2	3	2	2	2	2
3	1	2	2		1	25	7	17	5	2	4	1	1		1	1	1	1	1	1	1	1	1	1	1	1	1	1	1	3	3	1	2	2	2	3	1	1	1	1	1	1	1	1
3	1	3	3		1	12		50	9	1	7	1	1		1	1	1	1	1	1	1	1	0	1	1	0	1	1	1	3	3	1	2	1	1	3	2	1	1	1	1	1	1	1
3	1	3	4	1	1	17		86	16	2	14	1	1		1	1	1	1	1	1	1	0	1	0	0	0	1	1	1	2	2	1	2	1	2	3	2	3	1	1	1	1	1	2
3	2	1	3		1	20	4	3	3	2	1	1	1		1	1	1	1	1	1	1	1	1	1	1	0	1	1	1	3	2	1	1	1	3	3	2	1	1	1	1	1	1	1
3	2	3	2		1	18	5	8	11	1	9	3	1		1	1	2	1	1	1	1	0	0	0	0	0	1	1	1	2	3	2	2	2	2	3	2	3	2	2	2	2	2	2
3	1	2	3		1	12	4	28	2	0	0	1	1		1	1	1	1	1	1	1	1	1	1	1	0	1	1	1	2	3	1	2	1	3	3	2	1	1	1	1	1	1	1
3	1	2	2		1	4	5	375	4	2	2	1	1		1	1	1	1	1	1	1	1	1	1	1	0	1	1	1	3	3	1	2	1	3	3	2	1	1	1	1	1	1	1
3	1	3	2		1	16	5	14	3	3	0	1	1		1	1	1	1	1	1	1	1	0	0	1	0	1	1	1	1	3	1	2	1	3	3	2	2	1	1	1	1	1	1
3	2	2	4	1	1	11	7	20	11	2	8	1	1		1	1	1	1	1	1	1	1	1	1	1	0	1	1	1	3	3	1	1	1	3	3	1	1	1	1	1	1	1	1
3	2	2	4	1	1	11	7	20	11	2	8	1	1		1	1	1	1	1	1	1	1	1	1	1	0	1	1	1	3	3	1	1	1	3	3	1	1	1	1	1	1	1	1
3	1	2	3		1	10	6	95	5	0	1	2	2		2	2	2	2	2	2	1	0	0	0	0	0	2	2	2	3	3	2	2	2	3	3	2	2	2	2	2	2	2	1
3	1	2	3		1	6	7	20	4			2	2		2	2	2	2	2	1	1	1	1	1	1	0	2	2	2	2	3	2	3	2	2	3	2	2	2	2	2	2	2	2
3	1	3	2		1	18	4	16	5	5	0	1	1		1	1	1	1	1	1	1	1	0	0	1	0	1	1	1	3	3	1	2	1	1	3	2	1	1	1	1	1	1	1
3	2	3	2		1	48	5	24	26	5	19	1	1		1	2	1	1	1	2	1	1	0	0	0	0	1	1	1	4	3	1	1	1	3	3	2	1	1	1	1	1	1	1
3	2	3	4	1	1	70	7	47	13	7	6	1	1		1	1	1	1	1	1	1	1	1	1	1	0	1	1	1	3	3	1	2	1	3	3	2	2	1	1	1	1	1	1
3	1	3	1		1	67	7	23	18	2	11	1	1		1	1	1	1	1	1	1	1	0	1	1	0	1	1	1	2	2	1	1	1	2	2	1	2	1	1	1	1	1	1
3	2	3	3		1	256	7	100	15	18	2	1	1		1	1	1	1	1	1	1	0	0	1	1	0	1	1	1	1	3	1	2	1	3	3	2	2	1	1	1	1	1	1
3	2	1	3		1	18	1	5	18	0	0	2	2		2	2	2	2	2	2	1	1	1	1	1	0	2	2	2	2	3	2	2	2	2	3	2	2	2	2	2	2	2	2
3	2	2	1		1	18	1	5	18	0	0	2	2		2	2	2	2	2	2	1	1	1	1	1	0	2	2	2	2	2	3	2	2	2	3	2	2	2	2	2	2	2	2
3	2	2	2		1	18	1	5	18	0	0	2	2		2	2	2	2	2	2	1	1	1	1	1	0	2	2	2	2	3	2	2	2	2	2	2	2	2	2	2	2	2	1
3	2	3	2		1	30	5	120	30	10	12	1	2		2	2	2	2	2	3	0	0	1	0	0	0	2	2	2	2	3	2	2	2	3	3	2	2	2	2	2	3	2	2
3	1	2	2		1	47	5	570	47	0	0	1	1		1	1	1	1	1	1	1	0	0	0	0	0	1	1	1	3	3	1	2	1	3	4	2	1	1	1	1	1	1	1
3	1	3	3		1	27	5	37	13	0	13	1	1		1	1	1	1	1	1	1	1	1	1	1	0	1	1	1	2	3	1	1	1	4	3	1	2	1	1	1	1	1	1
3	1	2	2		1	8	5	100	4	0		1	1		1	1	1	1	1	2	1	0	0	0	0	0	1	1	1	1	3	1	2	1	2	2	1	1	1	1	1	1	1	3
3	1	2	2		1	93	5	184	93	9	81	1	2		2	2	2	2	2	2	1	1	1	0	0	1	2	2	2	2	3	2	2	2	2	3	2	2	2	2	2	2	2	1
3	1	3	3		1	126	7	53	12	3	7	2	2		2	2	2	2	2	2	1	1	1	1	1	0	2	2	2	3	3	2	2	2	3	3	1	2	2	2	2	2	2	2
3	1	3	3		1	138	7	50	13	3	7	2	2		2	2	2	2	2	2	1	1	1	1	1	0	2	2	2	3	3	2	2	2	3	3	2	2	2	2	2	2	2	2
3	2	1	2		1	8		267	8	3	8	1	1		1	1	1	1	1	1	1	0	0	1	1	0	1	1	1	1	3	1	2	1	1	3	2	1	1	1	1	1	1	1
3	2	2	2		1	17	5	8	2	1		1	1		1	1	1	1	1	1	0	1	1	0	1	0	1	1	1	3	3	1	2	1	3	3	2	1	1	1	1	1	1	1
3	1	1	1		1	4	1	30	4	5		1	1		1	1	1	1	1	2	1	1	1	0	1	0	1	1	1	2	2	1	2	1	2	2	2	2	1	1	1	1	1	1
3	1	2	1		2	43	5	23	16	0	16	1	1		1	1	1	1	2	1	1	1	1	1	0	0	1	1	1	2	3	1	2	1	2	3	2	1	1	1	1	1	1	1
3	2	2	2		1	24	5	15	6	1	5	1	1		1	1	1	1	1	1	1	1	1	1	1	0	1	1	1	4	3	1	1	1	3	3	1	1	1	1	1	1	1	1
3	1	2	2		2	80	3	300	50	5	45	3	2		2	2	2	2	2	1	0	0	1	0	1	0	2	2	2	2	3	3	2	2	3	3	2	2	2	3	2	2	2	2
3	1	3	3		1	36	5	16	4	1		1	1		1	1	2	1	1	2	1	1	1	1	1	0	2	2	2	2	2	2	3	2	2	2	2	2	2	1	1	2	2	2
3	2	3	3		1	25	4	15	3	5		1	1		1	1	1	1	1	1	1	1	0	1	0	0	1	1	1	2	3	1	2	1	2	3	2	1	1	1	1	1	1	1
3	2	1	2		1	10	7	10	10	0	10	1	1		1	1	1	1	1	1	1	0	0	0	0	0	1	1	1	1	1	1	1	1	2	3	1	1	1	1	1	1	1	1
3	1	3	3		1	12	4	13	12	12	12	1	1		1	1	1	1	1	3	1	0	0	0	1	0	1	1	1	1	3	1	2	1	1	3	2	3	1	1	1	1	1	1
3	1	2	2		1	4	5	7	1	1	0	1	1		1	1	1	1	1	1	0	1	1	1	0	0	1	1	1	3	3	1	2	1	3	3	2	2	1	1	1	1	1	1
3	1	3	3		1	4	5	8	3	0	0	1	1		1	1	1	1	1	1	1	1	1	1	0	0	1	1	1	3	3	1	1	1	3	3	2	2	1	1	1	1	1	1
3	2	2	2		1	41	5	300	41	2	37	1	1		1	1	1	1	1	2	1	1	1	1	1	0	1	1	1	2	3	1	2	1	2	3	2	3	1	1	1	1	1	2
3	2	2	2		1	44	7	688	44	1	0	1	1		1	1	1	1	1	1	1	0	0	0	0	0	1	1	1	2	3	1	2	1	2	3	2	1	1	1	1	1	1	1
3	2	1	2		2	1	1	10	5	2	1	2	2		2	2	2	2	2	2	1	0	0	0	1	1	2	2	3	3	3	3	1	2	3	3	1	2	2	2	2	2	2	1
3	1	2	2		1	25		12	10			1	1		1	1	1	1	1	2	1	0	0	0	0	0	1	1	1	3	1	1	1	1	4	2	1	1	1	1	1	1	1	1
3	1	2	2		2	6	7	21	2	0	1	2	2		2	2	2	2	1	2	1	1	1	1	1	0	2	2	2	2	3	2	2	2	2	3	2	2	2	2	2	2	2	1
3	1	3	1		1	120	4	300	40	0		1	1		1	1	1	2	1	1	1	1	1	1	1	0	1	1	1	3	3	2	1	2	3	3	1	2	2	2	2	2	2	1
3	2	2	1		1	8	3	224	5	0		1	1		1	1	1	2	2	1	1	0	0	0	0	0	1	1	2	1	3	2	2	1	2	3	2	1	1	1	1	2	1	1
3	2	2	3		1	10	5	7	4	0		1	1		1	1	1	1	1	2	1	1	1	1	1	0	1	1	1	3	3	1	2	1	3	3	2	2	1	1	1	1	1	2
3	2	2	3		1	6	5	10	5	0	5	1	1		1	1	1	1	1	2	1	1	1	1	1	0	1	1	1	2	3	1	2	1	3	3	2	2	1	1	1	1	1	2
3	2	2	2		1	20	5	3	12	12	12	1	1		1	1	1	1	1	2	1	1	1	1	1	0	1	1	1	3	3	1	2	1	3	3	2	3	1	1	1	1	1	2
3	1	2	2		1	20	5	267	23	0	23	1	1		1	1	1	2	2	1	1	1	1	1	1	0	1	1	1	4	3	1	1	1	4	3	1	1	1	1	1	1	1	1
3	1	2	2		1	4	5	40	6	0	6	1	1		1	1	1	1	1	3	1	0	0	0	0	0	1	1	1	2	3	1	2	1	2	3	2	3	1	1	1	1	1	2
3	2	3	2		2	8		3	8	0	5	2	2		2	2	2	2	2	2	1	0	0	0	1	0	2	2	2	2	2	2	2	2	2	3	2	2	2	2	2	2	2	2
3	2	2	2		1	14		24	4	2	0	1	1		1	1	1	1	1	1	1	1	0	0	1	0	1	1	1	1	2	1	2	1	2	2	2	2	1	1	1	1	1	1
3	1	3	2		1	35	7	200	5	0		1	1		1	1	1	1	1	1	1	1	1	1	1	0	1	1	1	3	3	1	2	1	3	3	2	2	1	1	1	1	1	1
3	1	3	2		1	25	7	200	7	0		1	1		1	1	1	1	1	1	1	1	1	1	1	0	1	1	1	3	3	1	2	1	3	3	2	1	1	1	1	1	1	1
3	1	2	2		1	20	5	40	14	5	5	1	1		1	1	1	1	1	1	1	1	1	1	1	0	1	1	1	4	3	1	1	1	3	3	1	1	1	1	1	1	1	1
3	1	2	2		1	20	5	5	25	0	12	1	1		1	1	1	1	1	3	1	0	0	0	0	0	1	1	1	3	4	1	2	1	2	3	2	3	1	1	1	1	1	2
3	1	3	4	1	1	60	6	3000	60	8	26	1	1		1	1	1	1	1	1	1	1	1	1	1	0	1	1	1	3	3	1	1	1	3	3	1	1	1	1	1	1	1	1
3	1	2	2		1	57	5	257	54	0	6	1	1		1	1	1	1	1	1	1	1	0	0	0	0	1	1	1	2	2	1	2	1	1	1	2	2	1	1	1	1	1	2
3	1	2	2		1	73	5	650	73	9	4	2	2		1	1	1	1	1	1	1	1	1	0	1	0	1	1	1	3	3	1	1	1	3	3	2	2	1	1	1	1	1	1
3	2	1	3		2	43	5	50	5	3		2	2		2	2	2	2	2	1	1	1	0	0	1	0	2	2	2	2	3	2	2	2	2	3	2	1	2	2	2	2	2	1
3	1	3	2		1	35	7	91	35	2		1	1		1	1	1	1	1	1	1	0	0	0	0	0	1	1	1	3	3	1	1	1	3	3	2	1	1	1	1	1	1	1
3	1	2	2		1	8	5	12	2	0	2	2	2		2	2	2	2	2	2	0	1	1	1	1	0	3	2	3	2	2	3	2	2	2	2	2	1	2	2	2	2	2	2
3	1	2	3		1	15	3	350	5	0		1	1		1	1	1	1	1	1	1	0	0	0	0	0	1	1	1	1	1	1	1	1	1	1	1	1	1	1	1	1	1	1
3	2	2	2		1	60	7	30	25	2	23	1	1		1	1	1	1	1	1	1	1	0	0	1	0	1	1	1	2	2	1	1	1	4	4	1	2	1	1	1	1	1	1
3	2	3	3		1	8	4	10	2	0		1	1		1	1	1	1	1	2	1	1	1	1	1	0	1	1	1	4	3	1	1	1	4	3	1	2	1	1	1	1	1	1
3	2	3	4	1	1	8	4	10	2	0		1	1		1	1	1	1	1	2	1	1	1	1	1	0	1	1	1	4	3	1	2	1	4	3	2	3	1	1	1	1	1	2
3	1	1	2		2	8	7	233	8	0	0	3	3	2	3	3	3	3	3	3	1	1	0	0	1	0	3	3	3	1	1	3	3	3	2	1	3	3	3	3	3	3	3	1
4	2	2	1		1	31	7	31	31	10	21																			2	3		1		2	3	1	2						1
4	2	2	1		1	12	2	3	1	1																				3	3		1		1	3	2	2						1
4	2	3	1		1	6	7	10	6	0	3																			2	3		1		3	3	2	1						1
4	2	2	1		2	24	5	15	6	5	0																			1	2		1		2	2	3	1						1
4	2	2	1		1	95	7	95	80																					1	3		1		1	3	1	1						1
4	2	2	1		1	30	7	32	17	12																				3	2		1		3	3	2	2						1
4	2	2	1		2	18	5	25	6	0	0																			2	1		1		2	1	1	2						1
4	2	2	1		1	14	6	36	2	2																				2	1		1		2	2	2	1						1
4	2	3	1		1	10	7	40	6	5	5																			2	3		1		2	3	1	2						1
4	2	2	1		1	9	7	50	3	0	2																			1	3		1		2	1	2	2						1
4	2	2	1		1	12	7	58	11																					1	3		1		2	3	1	1						1
4	2	3	1		1	2	5	56	1	0	0																			1	3		1		2	3	2	1						1
4	2	3	1		1	5	5	369	7	0	0																			2	3		1		2	3	2	1						1
4	2	3	2		1	12	7	5	2																					2	3		1		1	4	2	1						1
4	1	2	2		1	56	6	20	17	0	17																			4	3		1		1	3	1	1						1
4	2	2	2		1	5	7	13	5	0	0																			2	3		1		2	3	2	2						1
4	1	2	2		1	11	6	25	6	0	3																			4	3		1		4	3	2	2						1
4	2	3	2		1	5	7	23	3	1	0																			3	3		1		4	3	1	1						1
4	2	3	2		1	5	5	100	50	0	5																			3	3		1		3	5	1	1						1
4	1	3	2		1	6	3	56	4	3	3																			2	3		1		2	3	1	1						1
4	1	2	2		1	17	7	68	6	0																				1	3		1		1	3	2	1						1
4	2	3	2		1	66	6	86	6	1	3																			4	2		1		4	2	1	2						1
4	2	3	2		1	24	7	150	45	20	15																			3	3		1		4	3	1	1						1
4	1	2	2		1	35	7	150	30	22	6																			2	3		1		3	1	1	2						1
4	2	3	2		1	7	7	135	7	0	7																			2	3		1		4	3	1	1						1
4	1	3	2		1	8	5	200	20	10	5																			3	2		1		3	1	2	2						1
4	1	2	2		1	18	7	218	17	0	13																			4	3		1		3	3	1	2						1
4	1	2	2		1	7	7	410	5	0	5																			3	3		1		3	3	1	1						1
4	2	2	3		1	6	3	2	10	6	3																			3	1		1		3	3	1	1						2
4	1	2	3		1	28	7	20	28	4	24																			4	3		1		3	3	2	1						1
4	2	3	3		1	16	7	12	16	0	8																			2	3		1		2	3	2	2						1
4	2	3	3		1	46	7	0	0	0	0																			1	3		1		3	3	2	1						1
4	2	3	3		1	12	5	13	12	1	9																			3	3		1		3	3	2	1						1
4	2	3	3		1	12	7	15	12	0	12																			2	3		1		3	3	1	1						1
4	1	3	3		1	11	7	11	7	0	7																			1	2		1		1	5	1	1						1
4	2	3	3		1	12	7	13	7	0																				4	5		1		2	5	1	1						1
4	2	2	3		1	13	6	18	10	1	10																			3	3		1		3	3	1	1						1
4	1	3	3		1	28	6	50	42	0	40																			3	3		1		3	3	1	1						1
4	2	3	3		1	10	7	10	1	0	1																			2	3		1		2	3	1	1						1
4	1	3	3		1	15	4	40	20	0	16																			4	5		1		4	4	1	1						1
4	2	3	3		2	23	6	45	10	0																				2	3		1		2	1	1	1						1
4	2	3	3		1	22	5	45	6	1	3																			3	3		1		3	3	1	1						1
4	2	3	3		1	5	7	50	6	4	0																			2	3		1		3	3	1	1						1
4	1	2	3		1	9	7	65	7	1	7																			4	3		1		3	3	1	1						1
4	1	3	3		1	26	7	78	1	1	0																			3	3		1		3	3	2	1						1
4	2	3	3		1	28	7	100	20	20																				3	3		1		3	3	2	2						1
4	2	2	3		1	15	7	100	15	5	10																			2	3		1		2	3	1	1						1
4	2	2	3		1	0	5	86	0	0	0																			2	3		1		4	3	1	1						1
4	1	3	3		1	46	7	155	46	0																				2	3		1		2	3	1	1						1
4	1	3	3		1	63	7	180	40	20	10																			3	3		1		3	3	2	1						1
4	1	2	3		1	12	7	268	12	0																				4	3		1		4	3	1	1						1
4	2	3	4	1	1	3	7	4	2	1																				2	3		1		2	2	2	1						1
4	2	2	4	1	1	38	6	29	2	2																				3	3		1		3	3	2	2						1
4	1	2	4	1	1	6	7	129	4																					4	3		1		4	3	1	1						2
4	1	3	2		1	79	7	295	102	3	23																			2	2		1		2	3	1	1						1
4	1	3	4	1	1	2	5	120	2	0	2																			2	3		1		3	3	2	2						1
4	1	2	3		1	6	7	50	0	0	0																			3	3		1		3	3	1	1						1
4	2	3	3		1	11	7	20	8	2	7																			2	2		1		2	2	1	1						1
4	2	1	1		1	3	2	10	3	0	3																			3	3		1		3	3	2	2						1
4	1	2	2		1	93	7	56	56	12	52																			3	3		1		3	3	2	2						1
4	1	2	2		1	5	7	2	1																					3	3		1		3	3	1	1						1
4	1	2	2		1	17	6	30	8	1																				5	3		1		5	3	1	1						1
4	1	2	2		1	60	7	175	30	10	16																			2	2		1		2	2	1	1						1
4	1	2	3		1	11	7	42	7	0	2																			1	1		1		1	1	1	1						1
4	1	3	3		1	5	7	52	5	0	3																			4	5		1		4	3	2	1						1
4	1	3	3		1	48	7	58	10	3																				3	3		1		3	3	2	2						2
4	2	2	3		1	10	7	0	10	2	8																			2	3		1		1	3	1	1						1
4	2	2	2		1	21	7	13	8	2	6																			1	3		1		1	3	2	1						1
4	1	2	2		1	22	7	236	41	17	22																			4	3		1		4	3	1	1						1
4	2	3	3		1	11	7	17	5																					2	3		1		4	3	1	1						1
4	2	2	1		1	35	7	35	35	15	28																			4	3		1		5	3	1	1						1
4	2	1	1		1	64	6	54	67	0																				4	3		2		4	3	2	1						1
4	2	3	1		1	9	2	5	9	0	7																			1	3		2		1	3	3	3						1
4	2	2	1		1	20	7	10	10	1																				4	3		2		3	3	1	2						1
4	2	3	1		1	54	7	50	50	0	50																			2	3		2		2	3	2	1						1
4	2	2	1		1	8	5	10	8	2	6																			2	3		2		3	3	2	2						1
4	2	3	1		1	32	7	10	6	2	3																			2	3		2		4	3	2	1						1
4	2	3	1		1	36	7	21	3	3	0																			4	2		2		4	2	1	1						1
4	2	3	1		1	20	3	50	23	2	0																			1	3		2		1	3	2	1						1
4	2	2	1		1	3	6	50	3	3	1																			2	2		2		3	3	2	1						1
4	2	3	1		1	6	7	200	6	0	6																			2	2		2		2	2	2	2						1
4	2	3	2		1	6	0	0	0	0	0																			4	3		2		2	3	3	1						1
4	2	2	2		1	14	7	2	0	0	0																			2	3		2		2	3	1	2						1
4	2	2	2		1	21	2	5	1	1																				3	3		2		1	3	2	2						1
4	1	1	2		1	32	7	15	10	0	5																			3	3		2		3	3	2	2						1
4	2	3	2		1	43	7	12	5	0																				3	3		2		5	3	2	1						1
4	2	3	2		2	3	7	23	2	1	1																			2	3		2		2	3	2	1						1
4	2	3	2		1	15	5	35	11	1	10																			2	2		2		3	3	2	2						2
4	1	2	2		1	16	6	40	3	2	2																			1	3		2		1	3	2	2						1
4	2	2	2		1	5	7	80	1	0																				3	3		2		3	3	2	2						1
4	1	2	2		1	220	5	120	14	0	9																			3	3		2		3	3	2	2						2
4	1	2	2		1	21	6	210	11	3	4																			2	3		2		2	3	2	2						1
4	2	3	3		2	10	3	10	12	1	9																			3	3		2		2	3	1	1						1
4	1	3	3		1	10	7	0	0	0	0																			3	3		2		3	3	2	1						1
4	2	3	3		1	18	5	5	1	0																				3	3		2		3	3	2	1						1
4	2	2	3		2	11	7	23	11	0	5																			2	2		2		2	4	1	1						1
4	2	2	3		1	17	7	25	7	1	5																			3	3		2		3	3	2	2						1
4	2	3	3		1	7	5	28	4	2																				3	3		2		3	3	2	1						2
4	1	3	3		1	10	5	30	5	3	5																			3	3		2		3	3	2	2						1
4	1	2	3		1	21	7	38	6	2	4																			3	2		2		2	2	1	2						1
4	2	2	3		1	14	7	50	9	2	0																			2	3		2		1	3	2	1						1
4	2	2	3		1	176	6	58	15	6	10																			2	3		2		3	3	2	2						1
4	2	3	3		1	4	7	102	4	1	2																			2	3		2		2	3	2	2						1
4	2	3	3		1	36	7	120	12	2	10																			3	3		2		3	3	2	3						2
4	1	2	3		1	119	6	260	21	6	0																			4	3		2		3	3	2	1						1
4	2	3	4	1	2	11	7	25	8	0	8																			3	3		2		3	3	1	1						1
4	2	2	4	1	1	8	7	57	8	1	7																			1	3		2		1	3	2	1						1
4	2	3	1		1	34	6	58		2	28																			2	3		2		2	3	2	2						2
4	2	3	1		1	31	7	0	31	0	20																			2	1		2		2	2	2	2						2
4	2	2	1		1	23	7	7	22	0	13																			2	3		2		1	2	2	1						1
4	2	2	1		1	15	5	15	15	0																				2	3		2		2	3	2	2						1
4	2	2	1		2	12	7	2	1	1																				2	3		2		3	3	2	2						1
4	2	2	1		1	19	2	7	2																					2	3		2		2	3	2	2						1
4	2	2	1		1	2	5	7	1	1	0																			2	3		2		2	3	2	2						1
4	2	3	1		1	23	7	9	3	1	1																			2	2		2		3	2	2	2						1
4	2	3	1		2	96	7	15	5	2	3																			2	2		2		2	3	1	2						1
4	1	2	2		1	27	5	15	27	0																				3	3		2		3	3	2	2						2
4	2	3	2		1	58	1	58	64	8	32																			4	2		2		4	2	2	3						2
4	1	2	2		1	71	2	30	12	1																				1	1		2		1	1	2	3						2
4	2	3	2		1	26	6	36	5	2	0																			2	2		2		2	2	2	2						1
4	2	2	2		1	45	7	65	8	1																				1	3		2		1	1	1	2						1
4	1	2	3		1	3	7	20	2	0	1																			3	3		2		3	3	2	1						1
4	1	2	3		1	9	6	30	2	0																				2	2		2		2	3	2	2						1
4	2	2	3		2	10	7	120	6	2	6																			2	3		2		2	3	2	2						1
4	2	2	2		1	4	1	15	4	0	3																			2	3		2		4	3	2	1						1
4	2	3	2		1	46	7	58	16	0																				2	1		2		4	3	2	2						1
4	2	2	1		1	36	7	11	4	0	4																			2	2		2		2	2	2	2						1
4	2	2	3		1	10	5	156	67	13	42																			4	2		2		4	5	1	2						1
4	2	3	1		1	31	7	7	0	0	0																			2	3		3		2	2	1	1						1
4	2	2	1		1	16	7	367	18	5	18																			2	1		3		2	1	2	3						1
4	2	3	2		1	9	5	10	2	1																				4	3		3		4	3	1	1						1
4	1	3	3		1	21	7	102	21	21	21																			4	3		3		4	3	1	1						2
4	1	3	1		2	5	5	5	5	0	5																			2	3		3		2	3	1	1						2
4	2	3	3		1	12	7	18	12	0	12																			4	3		3		4	3	2	2						1
4	2	3	3		1	20	7	19	7	0																				3	3		2		2	3	1	2						1
4	2	2	1		1	16	5	60	16	2	3																			2	3		2		2	3	2	1						1
4	2	2	2		2	10	7	10	15	0	5																			2	3		2		3	3	2	1						1
4	2	2	2		1	50	7	150	10	5	0																			2	3		2		3	3	2	2						2
4	2	3	3		1	20	5	85	15	0	10																			3	3		1		3	4	2	2						1
4	2	2	1		2	5	7	18	5	1	5																			2	3		1		2	3	1	1						1
4	2	3	1		2	20	7	25	10	0	10																			2	3		2		2	3	2	2						1
4	2	2	1		2	3	7	12	3	1	3																			2	3		1		2	3	1	1						1
4	2	3	3		1	27	7	47	27	0	11																			2	2		2		5	4	1	1						2
4	2	3	3		1	12	7	90	12	1	6																			2	3		2		3	3	1	1						1
4	2	3	1		1	7	6	70	7	0	7																			4	3		2		4	4	1	1						1
4	2	3	2		1	20	7	22	23	2	22																			3	3		1		2	3	2	2						1
4	1	2	4	1	1	16	7	145	12	2	6																			4	2		2		3	3	1	2						1
4	2	2	1		1	35	7	55	15	12	12																			4	3		1		4	3	2	1						1
4	1	2	2		1	8	7	58	4	0	4																			4	3		2		4	3	1	2						1
4	2	3	1		1	11	6	190	80	6	0																			4	3		2		2	3	2	2						1
4	2	3	1		1	12	7	26	5	1																				2	3		1		2	3	1	1						1
4	2	3	3		1	39	5	138	10	6	1																			3	3		1		3	3	2	2						1
4	2	3	1		2	20	7		20	5	20																			3	3		1		4	3	1	1						2
4	1	3	3		1	5	7	100	5	1	2																			2	2		2		2	2	1	1						2
4	1	2	2		1	58	7	240	40	8	30																			3	3		2		3	3	2	1						2
4	1	2	2		2	11	5	6	1	1	1																			2	1		2		2	2	2	2						2
4	2	2	2		1	9	6	12	2	0	2																			4	3		2		4	3	1	2						1
4	2	2	2		1	4	7	50	4	0	4																			2	3		1		2	3	2	2						1
4	2	2	3		1	8	7	1	0	0																				2	2		1		2	3	1	2						1
4	2	2	3		1	12	7	20	12	0	12																			2	3		2		3	3	2	2						1
4	2	2	1		1	14	5	56	14	2	14																			2	3		1		2	3	1	1						1
4	2	3	1		1	16	6	64	8	0	5																			2	3		1		2	3	1	2						2
4	1	2	2		2	40	7	30	8	3																				1	2		2		2	1	3	2						2
4	2	2	4	1	1	116	7	120	8	4	4																			1	2		2		1	2	2	2						2
4	2	2	1		1	12	5	60	12	1	6																			2	3		1		2	3	1	1						1
4	2	3	2		1	728	7	65	24	6	24																			2	2		2		3	3	2	2						1
4	2	2	1		1	15	5	31	3	1	0																			3	3		2		3	3	2	2						2
4	2	3	1		1	5	6	85	5	0	5																			3	3		1		3	5	2	2						1
4	2	3	3		1	3	7	35	2	1	0																			3	2		2		3	2	2	2						2
4	1	3	3		1	12	7	25	2	1	2																			1	2		2		1	2	2	2						2
4	2	3	3		1	22	7	60	10	3	0																			2	3		1		3	3	2	2						1
4	2	2	3		1	35	7	40	35	0	35																			3	3		1		2	3	2	2						2
4	1	2	3		1	28	5	106	30	12	18																			4	3		1		3	3	2	2						1
4	1	2	2		1	15	5	23	8	0	8																			2	2		1		2	2	1	1						2
4	1	2	3		1	8	7	66	4	2	4																			4	3		1		4	3	2	1						1
4	2	2	3		1	17	1	101	16	0	9																			2	1		1		2	2	2	2						2
4	2	2	2		1	60	7	46	48	7	21																			3	3		1		3	3	2	2						1
4	2	3	3		1	50	5	60	45	0																				4	3		1		4	3	2	1						1
4	2	3	3		1	18	7	28	5	1	4																			3	3		1		3	3	2	2						2
4	1	2	3		1	13	6	40	8	1	3																			2	3		1		1	3	2	2						2
4	1	2	3		1	160	7	230	90	10																				2	3		1		2	3	2	2						1
4	2	3	4	1	1	70	7	630	50	3	10																			3	3		1		3	3	2	2						2
4	1	2	2		1	136	7	1746	18	2																				2	3		2		2	2	2	3						2
4	2	2	1		2	50	7	120	25	5	20																			3	3		2		3	3	2	2						2
4	1	2	2		2	47	7	0	17	0	13																			3	3		2		3	3	2	2						2
4	1	2	2		1	3	5	65	1	0																				2	2		2		3	3	2	2						1
4	1	2	3		1	5	7	150	2	1	1																			3	3		2		3	3	2	2						1
4	2	2	2		1	11	7	75	3	0																				3	3		2		4	3	2	2						1
4	2	3	1		1	115	7	50	8	4	4																			2	3		2		3	3	2	2						1
4	1	2	2		1	79	5	133	26	2	20																			2	3		2		3	3	2	1						2
4	1	2	3		1	7	7	42	6	4	2																			4	2		2		2	2	2	2						1
4	2	3	2		2	34	6	40	34	0	34																			3	3		2		3	3	2	1						1
4	1	2	2		1	30	7	450	30	0	30																			2	3		2		2	3	2	3						1
4	1	3	3		1	45	7	32	6	2	4																			2	3		2		2	3	2	3						2
4	1	2	3		1	12	2	186	22	6	5																			2	2		2		2	2	2	2						2
4	2	3	2		1	10	5	50	15	9	4																			3	3		2		3	3	2	2						1
4	2	2	3		1	45	7	50	30	5	20																			4	3		2		3	3	2	2						2
4	1	1	3		2	10	5	150	15	3	15																			2	1		2		2	1	2	2						1
4	2	2	4	1	1	22	7	300	20	3	15																			3	3		2		3	3	2	2						1
4	2	2	4	1	1	20	7	30	6	2																				3	3		2		3	3	2	2						1
4	2	2	3		2	25	7	12	5	2	2																			2	3		2		2	2	2	2						2
4	2	3	2		2	5	1	155	4	1																				4	3		2		4	3	2	2						2
4	1	3	3		1	40	7	23	0	0																				2	2		2		2	3	2	3						1
4	2	3	3		1	9	5	30	1	0	1																			3	2		2		3	3	1	2						1
4	1	2	3		1	17	6	25	17	3	6																			4	3		2		3	3	2	2						2
4	2	3	1		1	50	6	0	0	0	0																			4	3		2		3	3	2	2						2
4	2	2	1		1	80	7	20	10	5	10																			2	3		2		3	3	2	2						1
4	2	2	1		1	30	7	66	14	2	10																			2	3		2		2	3	2	2						2
4	1	2	2		1	6	7	35	4	0	4																			3	3		2		3	3	2	2						2
4	1	2	2		1	7	5	48	5	0	0																			3	1		2		2	1	2	2						2
4	1	1	2		1	5	7	400	3	0																				3	3		2		3	3	2	2						2
4	2	3	3		1	9	7	5	9	2	3																			3	3		2		3	3	2	2						2
4	2	2	3		1	12	7	2	0	0	0																			3	3		2		3	3	2	2						2
4	1	2	3		1	12	7	2	0	0	0																			3	3		2		3	3	2	2						2
4	2	3	3		1	8	6	20	6	1	3																			2	2		2		3	3	2	2						2
4	2	3	3		1	28	7	29	15	2	13																			4	3		2		4	3	2	2						2
4	1	2	3		1	7	5	31	10	3	3																			2	2		2		3	2	2	3						2
4	1	3	3		1	72	7	66	25	0																				3	3		2		3	1	2	2						1
4	1	2	3		1	75	2	65	10	7	1																			4	2		2		3	3	2	3						2
4	1	3	3		1	11	6	95	3	3	0																			3	3		2		3	3	2	2						1
4	1	2	3		1	23	5	180	18	10	15																			2	1		2		2	1	2	2						2
4	1	3	3		1	45	7	1736	45	0	10																			3	1		2		3	2	2	1						1
4	2	3	4	1	2	18	7	0	1	0	1																			3	3		2		3	3	2	2						2
4	1	3	4	1	1	30	7	48	9	5	3																			2	3		2		3	3	2	2						1
4	1	3	4	1	1	36	2	125	26	1																				3	3		2		3	3	2	2						1
4	1	2	3		1	17	7	113	17	0	13																			3	3		2		3	3	2	2						1
4	1	2	3		1	21	7	30	40	8	30																			2	3		2		3	3	2	3						2
4	2	2	1		1	2	3	5	1																					2	3		2		2	2	2	3						2
4	1	2	4	1	1	6	7	25	5	2	2																			3	2		2		2	1	2	2						2
4	1	3	4	1	1	10	6	9	3	1	3																			2	2		2		3	2	2	3						1
4	1	2	3		1	4	6	96	4	0	2																			3	2		2		3	2	2	2						2
4	2	2	2		1	15	5	15	15	10	10																			2	2		2		2	2	2	2						1
4	2	2	1		2	15	5	22	15	0	15																			2	3		2		3	4	2	2						1
4	2	2	2		1	17	6	56	6	1	6																			2	3		2		4	4	1	2						1
4	1	2	3		1	102	7	280	102	2	24																			2	3		2		2	2	2	2						2
4	1	2	2		1	36	7	60	35	0	35																			2	3		3		3	2	2	2						1
4	2	3	2		1	22	7	136	14	5	8																			2	1		1		4	3	1	2						1
4	1	2	2		1	22	7	410	45	10	28																			3	2		2		3	2	2	2						2
4	1	3	3		1	22	7	45	6	1	3																			3	3		2		4	3	2	2						1
4	2	3	3		1	23	7	135	23	8	18																			3	2		2		2	2	2	2						1
4	2	2	3		1	5	6	20	5	0	5																			2	2		2		2	3	2	2						1
4	2	3	1		1	11	1	13	11	0	3																			3	3		2		3	3	2	2						2
4	2	2	2		1	7	7	3	4	0	3																			2	3		2		3	3	2	2						2
4	2	3	2		2	7	7	10	7	2	7																			2	3		2		3	3	1	2						2
4	2	3	1		2	20	6	10	3	0	2																			2	2		2		2	3	3	2						2
4	2	2	2		1	2	2	3	1	1	1																			3	3		2		3	3	2	2						1
4	2	2	1		1	21	7	5	2	0	0																			2	1		2		2	1	2	3						2
4	1	3	2		1	12	7	40	5	1	4																			4	3		2		3	3	2	3						2
4	2	3	1		1	35	6	69	11	0	9																			2	2		1		2	2	2	2						1
4	2	2	1		1	2	7	1	2	1	2																			2	2		2		4	2	2	3						2
4	2	2	2		1	22	7	69	6	0	0																			2	2		3		2	3	2	2						1
4	2	2	1		1	1	7	20	6																					2	3		2		2	1	2	2						1
4	1	2	2		1	33	7	95	8	2	6																			3	2		2		3	3	2	3						2
4	1	2	2		1	18	7	40	5	2	3																			1	2		1		2	3	2	1						2
4	2	3	1		1	5	6	89	8	0	8																			2	3		2		2	3	2	3						2
4	1	2	3		1	8	6	20	2	0																				4	1		1		4	1	1	2						2
4	2	2	1		2	46	5	2	3																					2	2		2		2	2	2	2						2
4	1	3	2		1	26	5	20	1	1																				3	3		2		3	2	2	3						2
4	2	2	2		1	19	7	50	6	1	5																			4	3		2		4	3	2	2						2
4	2	2	1		1	27	7	6	4	3																				2	1		3		2	3	2	3						1
4	1	2	2		2	23	5	60	15	2																				2	2		3		2	2	2	3						2
4	1	2	3		1	30	7	10	10	0	7																			3	3		1		3	2	2	1						1
4	2	2	1		1	2	5	20	2	0	2																			4	3		1		4	3	2	1						1
4	1	2	2		1	3	7	20	3	0	0																			2	3		2		3	3	2	2						2
5	2	1	1		1	20		10	0	0																				3	1		1		3	3	2	1						1
5	2	2	1		1	3		3	3	0	0																			5	3		1		5	3	1	1						1
5	2	2	1		1	10	0	6	6	0	0																			2	3		1		2	3	2	1						1
5	2	3	1		1	2	0	0	0	0																				3	3		2		3	3	2	1						2
5	2	2	1		1	4	1	9	1	1	1																			2	3		2		2	3	2	2						1
5	1	3	2		1	6	1	2	1	1																				3	5		1		4	5	1	1						1
5	2	2	1		1	1	1	4	1	0																				2	3		2		2	3	2	2						1
5	2	2	2		1	4	2	10	4	1																				2	3		1		2	3	1	1						1
5	2	1	1		1	36	3	0		0																				3	3		2		3	3	2	2						1
5	2	3	3		1	230	3	20	15	0	0																			1	1		1		1	1	1	1						1
5	2	3	2		2	4	4	55	4	1	4																			2	3		2		3	3	2	2						2
5	2	3	1		1	3	4	20	2	0	2																			3	3		1		3	3	1	1						1
5	2	3	3		1	3	4	6	1	1	0																			4	5		1		4	4	1	1						1
5	2	1	1		1	6	5	30	6	0	6																			2	4		1		2	4	1	1						1
5	2	1	1		1	5	5	18	5	0	5																			1	3		2		2	3	1	1						1
5	2	2	2		1	2	5	23	2	0	2																			2	3		1		1	3	1	1						1
5	2	3	3		1	4	5	12	0	0	0																			2	3		2		3	3	2	2						1
5	1	3	2		1	5	5	40	3	3	3																			4	3		2		4	3	2	2						1
5	2	1	1		1	6	5	40	5	0	5																			2	4		1		1	4	1	1						1
5	2	1	1		1	5	5	5	2	0																				2	3		2		3	3	2	2						1
5	2	2	2		1	2	5	0	0	0	0																			2	3		2		2	3	2	1						1
5	2	2	3		1	2	5	28	1	0	1																			3	3		1		3	3	1	2						1
5	2	1	1		1	12	5	60	4	0	4																			1	3		1		2	3	1	1						1
5	2	2	1		1	11	5	10	0	0	0																			2	5		3		2	5	3	1						1
5	2	1	1		2	4	5	5	1	0	1																			3	3		2		3	3	1	1						1
5	2	2	2		1	3	5	10	5	5	5																			2	3		1		2	3	1	1						1
5	2	2	1		1	19	5	15	3	0	0																			2	3		2		2	3	3	1						1
5	2	2	2		1	5	5	120	5	0	5																			3	3		1		3	3	1	1						1
5	2	2	2		1	12	5	38	3	1	1																			2	3		2		2	3	2	2						2
5	2	3	3		1	15	6	40	10	2	8																			3	2		2		3	3	2	2						2
5	2	2	2		1	3	6	23	2	0	2																			2	2		1		2	2	2	2						1
5	2	1	1		1	6	6	6	6	0	5																			1	3		1		2	3	2	2						1
5	2	2	3		1	3	6	19	3	0	2																			4	3		1		3	3	1	1						1
5	2	2	3		1	5	6	26	5	2																				2	3		1		2	3	2	1						1
5	1	2	2		1	6	7	116	6	2	0																			3	3		1		3	3	1	1						1
5	2	3	3		2	7	7	10	2	0	1																			3	3		1		3	3	1	1						1
5	2	1	1		1	10	7	51	8	0	8																			2	4		1		2	4	1	1						1
5	2	2	2		1	70	7	60		0																				3	3		1		3	3	1	1						1
5	2	1	2		1	8	7	35	7	0	7																			2	4		1		2	4	1	1						1
5	2	3	2		1	8	7	20		0	3																			2	3		1		3	3	2	2						1
5	2	2	2		1	34	7	86	5	3	5																			3	3		2		3	3	2	2						1
5	2	3	2		1	6	7	20	0	0																				2	3		2		2	3	2	2						1
5	2	3	3		1	201	7	50	15	0	15																			3	4		1		3	4	1	1						1
5	2	3	3		1	38	1	60	38	0	0																			4	3		1		4	3	1	1						1
5	2	3	3		2	6	7	20	3	0																				4	3		1		3	3	2	2						1
5	2	3	1		1	20	1	30	20	15	15																			2	3		1		3	3	1	1						1
5	2	2	1		1	21		15		3	4																			4	3		1		2	3	2	2						1
5	2	3	1		2	50		30	25	0	7																			2	3		2		2	4	2	1						1
5	2	2	1		1	4		6	4	0	0																			3	3		1		3	3	1	1						1
5	2	3	1		1	13		5	4	0																				3	3		2		3	3	2	2						1
5	2	2	2		1	7		0		0	0																			3	3		2		3	3	2	2						2
5	2	2	1		1	8		0	0	0	0																			3	3		2		3	3	2	2						1
5	2	3	1		1	10	5	15	10	0	0																			2	3		1		2	3	1	1						1
5	1	2	3		1	4	7	21	2	2	2																			3	3		1		3	3	2	1						1
5	2	2	1		1	10	5	30	8	1	6																			3	3		1		3	3	2	1						1
5	2	3	2		1	5	4	25		0	5																			2	3		2		2	3	2	2						2
5	2	2	1		1	23	5	102	23	0	5																			2	3		1		2	2	2	1						1
5	2	2	1		1	2	5	21	2	1																				2	3		2		3	3	2	1						1
5	2	2	1		1	1		1	1	0	1																			3	3		1		3	3	2	1						1
5	1	2	3		1	5	7	40	4	3	2																			3	3		1		3	3	1	1						1
5	1	2	3		1	35	6	11		3																				1	2		2		2	2	2	2						1
5	2	3	3		1	20	7	30	14		12																			3	3		2		3	3	2	2						1
5	2	2	2		1	5	7	102	4	1	3																			3	3		1		3	3	1	2						1
5	2	3	1		1	9	7	23	9	2	9																			3	3		1		4	3	1	1						1
5	2	1	1		1	3	5	10	2	0	2																			2	4		1		2	4	1	1						1
5	2	2	1		1	7	6	95	6	3	3																			2	3		1		3	3	2	2						1
5	2	2	1		1	3	7	8	3	0	3																			2	3		1		2	3	2	1						1
5	2	2	1		1	25	6	132	23	1	16																			2	3		2		1	2	1	2						1
5	2	3	2		2	3	5	24	2	0	2																			2	3		2		3	3	1	1						1
5	2	2	3		2	12	2	2	1	0	0																			2	2		2		2	3	2	2						1
5	2	2	3		1	6	2	30	6	0	3																			4	3		1		3	3	1	1						1
5	2	2	1		1	3	7	7	3	0	2																			2	3		2		2	3	1	2						2
5	2	3	2		1	3	2	5	0	0	0																			3	3		2		3	3	2	2						2
5	2	3	4	1	1	358	7	452	50	2	20																			3	3		1		3	3	2	2						1
5	2	2	2		1	4	5	15	10	1																				2	3		2		2	3	2	2						1
5	2	2	1		1	12	5	32	5	2	4																			4	1		1		3	3	1	1						1
5	2	2	1		1	13	5	150	13	0	13																			4	3		1		3	3	1	1						1
5	1	2	3		1	1	6	150	1	1	1																			3	2		2		3	2	2	3						2
5	2	2	1		1	11	6	120	11	0	11																			4	3		1		4	3	1	1						1
5	2	3	3		1	26	7	472	102	40	26																			2	4		2		3	4	2	2						1
5	2	2	2		1	35	7	54	24	0	24																			3	3		2		3	3	2	2						1
5	1	2	3		1	6	7	30	6	1	4																			2	3		2		2	2	2	2						1
5	2	2	2		2	15	7	23	13	0																				3	3		2		3	3	2	2						1
5	2	2	1		2	41		46	28	0	24																			2	1		2		2	3	2	2						2
5	1	2	2		1	3	6	35	1	1	1																			2	3		2		3	2	2	2						2
5	2	2	2		1	27		20	10	0	10																			2	1		2		2	3	2	2						2
5	2	3	4	1	1	40		20	10	2	0																			2	1		2		2	1	2	2						2
5	2	3	2		1	0	7	20	0	0	0																			2	3		2		3	3	2	2						1
5	1	2	2		1	25	7	35	6	1	1																			3	3		2		3	3	2	2						2
5	2	3	3		1	0	5	20	0	0	0																			3	3		2		3	3	2	2						1
5	1	3	3		1	8	5	10	8	0																				2	1		1		1	2	2	2						2
5	2	3	3		1	114		100	40	0	28																			4	1		1		1	1	1	1						1
5	1	3	2		1	15	5	30	10	0	10																			4	3		1		4	3	1	1						1
5	2	2	1		1	8	5	70	8	0	8																			2	3		2		2	4	2	1						1
5	2	2	4	1	1	20	7	12	5	5																				3	3		1		3	3	1	1						1
5	2	3	2		1	12	7	86	12	1	11																			3	3		1		3	2	2	2						2
5	1	2	3		1	22	7	23	3	3	0																			3	3		1		3	3	2	1						1
5	1	2	3		1	5	5	10	2	0	0																			3	3		2		3	3	2	2						1
5	2	2	2		1	16	5	40	11	0	11																			3	2		1		3	1	2	2						1
5	1	2	2		1	12	5	150	12	3	0																			3	3		1		3	3	1	2						1
5	2	2	2		1	14	5	10	6	6	6																			3	3		2		3	3	2	2						1
5	1	2	2		1	3	1	42	3	0	0																			2	3		2		2	3	2	2						2
5	2	3	3		2	14		6		1	5																			3	3		2		3	3	2	3						1
5	2	2	2		1	43	5	10		0																				3	3		1		3	3	1	1						1
5	2	2	1		2	5	5	11	2	0	1																			3	3		1		3	3	1	1						1
5	2	3	3		1	27	5	80	7	0	7																			3	3		1		3	3	2	2						1
5	2	2	1		2	10	6	12	5	0	3																			2	2		1		3	3	2	1						1
5	2	3	4	1	2	6	6	3	1	0	1																			3	2		1		3	2	2	1						1
5	1	3	2		1	14	7	35	5	2	2																			3	2		1		2	2	1	1						1
5	2	3	3		2	32		23	12	12	10																			2	2		3		3	3	1	2						1
5	2	2	1		2	2	1	8	2	0	2																			2	2		1		1	2	2	1						1
