# Supplementary material for: Feasibility of a combined online and in-person training model on Infant and Young Child Feeding (IYCF) counselling for village health workers in rural Qinghai, China
Source: PLoS One. 2025 Jun 26;20(6):e0324372. doi: 10.1371/journal.pone.0324372 (PMC12200772; doi:10.1371/journal.pone.0324372)
Supplement: S2 Dataset — (XLSX) [file pone.0324372.s003.xlsx]

## Sheet: Sheet1
feeding problems identified by village health workers
喂养不规范
乳头疼痛
混合喂养
母乳喂养姿势不准确
含接姿势不准确
含接姿势不准确
含接姿势不准确
喂养不规范
喂养不规范
母乳喂养姿势不准确
喂养姿势不规范
喂养姿势不规范
母乳姿势不正确，婴儿的吮吸应加深，慢时有停顿。
母乳不足
喂养次数不足
儿童厌食，需由大人喂养，不喜进食蔬菜水果
母乳喂养困难（姿势不正确）
满月宝宝该怎样喂养?
喂养姿势不规范
宝宝吃奶时含接不正确
未母乳喂养，目前奶粉喂养，怎么判断孩子是否吃饱？
身体没有和母亲贴近
母乳喂养到10月龄后断奶，辅食添加无困难
什么时候开始添加辅食
乳头疼痛不愿意母乳喂养
喂养姿势不准确
母乳不足
给孩子一天喂几次奶？
喂养姿势不准确
喂养姿势不规范
喂养的方式
两个月大的小孩应该怎么母乳喂养?
婴儿烦躁啼哭
母乳喂养困难.：1.宝宝的下颚没有紧贴妈妈乳房；2、宝宝不哭不喂奶；3、宝宝的身体与母亲身体未到一条直线。
母乳喂养的姿势不正确，需要纠正
纯母乳喂养，小孩不好好吃
喂奶时用力过度、搂抱姿势不正确进食量无规定目标
喂养姿势不准确
奶水不足，喂养困难
母乳不足，用奶粉喂 养
孩子吃牛奶好还是奶粉好？
喂养姿势不规范
宝宝吃奶时嘴未张大
患病期间可以继续吃营养包吗
喂养时乳头疼怎么办
缺奶
喂养姿势
喂养姿势
母乳喂养困难，如放置在乳罩外被手指抬起，身体没有和母亲贴近。
母乳喂养困难，奶少较少，怕宝宝吃不饱
母乳喂养时搂抱姿势、含接姿势不正确，导致乳头皲裂
母乳喂养时，婴儿仅头部和颈部得到支撑
母乳不足
3月龄断奶
孩子6个月以后母亲出去工作，孩子怎么样母乳喂养，需要断奶吗？
一直母乳喂养，适当添加了辅食，由于营养包口味不适宜，所以孩子不喜欢吃营养包。
喂养姿势不规范
母亲咨询什么时候添加辅食
喂养姿势不准确
喂养时孩子不专心
母乳喂养困难：奶量不足
喂奶姿势
奶多，乳房胀痛
母乳不足
奶水少怎么办
母乳的喂养姿势有几种
母乳不足，如何添加辅食
乳胀、乳头疼
喂奶的姿势
新生儿每天喂多少次母乳比较合适
新生儿每天喂多少次
母乳喂养困难:1:头和身体朝向乳房下嘴唇或下巴朝向乳头。2喂养时头颈扭曲。
喂养次数不足
母乳不足
母乳喂养困难：哺乳是孩子容易呛咳
添加的辅食过于单一，宜多样化
母乳喂养时搂抱姿势、含接姿势不正确，导致乳头皲裂
喂奶时用力过度、搂抱姿势不正确进食量无规定目标
母乳喂养中发现母乳姿势不正确。
母乳姿势不正确；没有良好的卫生习惯.卫生差。
母亲担心乳汁不足，宝宝看上去吃奶比较吃力，吃完奶不久就哭闹。
母亲咨询什么时候添加辅食
孩子喂养困难，喂奶方式不正确
母乳量不足，婴儿似乎不够吃，咨询能否添加其他奶类
母乳喂养困难，因妈妈白天上班，只能晚上给孩子喂奶，其他时间是妈妈挤奶给宝宝吃，觉得宝宝营养不够，添加水汤之类的食物。
辅食添加过量，导致消化不良
母乳喂养困难 1.婴儿的下颚未接触乳房，看着母亲和婴儿感到吃力。 2 婴儿的下唇没有往外翻。
孩子早期的时候可能特别能吃，这几天不好好吃饭怎么办
添加的辅食不适合婴儿口味
混合喂养，觉得自己奶水不足，添加了奶粉，小孩吸吮时未观察过小孩动作
辅食添加单一，很少添加动物内脏
6月龄患病婴儿的营养
辅食添加困难：1.孩子不爱吃肉，未添加肉类2.营养包服用不当：用奶瓶
由于是双胞胎，奶水不够，需要添加辅食
宝宝吐奶
纯母乳喂养到几个月
几月了开始添加辅食
喂奶时用力过度、搂抱姿势不正确进食量无规定目标
喂养姿势不规范
口腔溃疡，挑食，脾虚、奶量少
纯母乳喂养，含接姿势不对，婴儿的吸吮深而慢有时停顿
没有足够的母乳应该怎么办
没有足够的母乳应该怎么办
母乳喂养到现在对宝宝好吗?
孩子患病后可不可以母乳喂养？
不母乳喂养，认为无营养
宝宝可以补钙吗
两个月大的小孩应该怎么母乳喂养?
辅食添加的方式不当，种类太少
该添加那些辅食
1辅食添加困难，宝宝总是把食物吐出来。2.营养包还未添加，辅食至添加了米粉及面糊。
母乳喂养无困难，辅食添加只添加了营养包和小面包，其他的还没有添加
长辈在宝宝辅食中添加盐等调料，是否正确
害怕影响母乳质量，不敢吃辣的，凉的海鲜等？
孩子食欲低下，不想吃
母乳在6个月以后营养还丰富吗？
辅食添加品种单一。
怎样添加辅食？
怎样给孩子添加辅食，怎样喂服营养包
刚断奶、奶水不足
奶水不足
添加辅食单一 营养包未添加
母乳喂养时母乳量不足，辅食添加时间过早。
孩子患病后可以母乳喂养吗
孩子偏食，不想吃营养包
母亲乳房疼痛、红肿或皲裂
哺乳时方法是否正确明天观察婴儿二便哺乳时母婴交流如何
母乳喂养姿势不准确
辅食添加单一
辅食添加次数不够，进食量较少，食物种类单一。
辅食种类单一，只添加牛奶，面条。
辅食种类单一，只添加牛奶，面条，孩子食欲欠佳。
奶量少
辅食添加单一
母乳喂养困难：婴儿头部和颈部仅得到支撑.
感冒了可以喂奶吗
奶水不足，喂养姿势不正确
母乳少
孩子进食多米面，不喜欢进食蔬菜’过于 喜欢进食甜品
辅食添加困难：孩子对辅食不感兴趣
辅食单一,食材不新鲜
1、营养包调制怎样合适
母乳喂养，并添加了辅食，但辅食比较单一
怎么给孩子添加辅食?添加哪些食物?
辅食添加困难：1.婴儿不爱吃营养包。
母乳不足
母乳不足
母乳不足
断奶过早
辅食添加过程中孩子经常出现便秘现象
由于营养包口味不适应，孩子不喜欢吃营养包。
辅食添加困难，不知道什么原因孩子消化不良，常有呕吐拉肚子，没有给孩子吃肉类、鸡蛋、豆类等
母乳不足，辅食中牛奶的量过少
含接姿势不准确，辅食种类太少
辅食添加单一
辅食添加单一
辅食添加单一
奶水不足
辅食添加单一
喂养次数不足
没有足够的母乳应该怎么办
添加辅食不吃营养包
添加辅食时不吃营养包
辅食添加量不足
小孩不肯好好吃饭有什么影响吗?
添加的辅食不适合婴儿口味
辅食单一,食材不新鲜
孩子患病期间的喂养
辅食添加单一
喂养困难、只给孩子为稀粥
不好好吃 消化不好
进食量不够、次数少
辅食添加种类少
没吃肉，怕消化不好
辅食单一只喂馍馍
辅食添加单一
刚开始添加营养包的时候，由于口味不适宜，孩子不喜欢吃，服用后经常腹泻。
进行人工喂养，添加儿童营养包及辅食，喂养不当儿童有时发生便秘或腹泻。
由于母亲工作需要8月龄时已断奶，进行人工喂养.偶尔会出现腹泻。
辅食添加单一
辅食添加次数不够
辅食添加单一
刚断奶，辅食太稀，不符合月龄需求
奶水少是否可以添加辅食，喂奶时需要注意什么
母乳喂养时乳头疼痛，是否坚持母乳
辅食添加单一
辅食添加种类少
辅食添加困难，当时宝宝一口水都不喝，吃了一些食物消化不了
主食喂养困难：不爱吃面条
辅食添加困难：孩子不爱吃蔬菜
辅食添加困难：1.孩子不爱吃营养包。
辅食添加困难：1.孩子营养包服用不当
辅食添加困难，未添加豆制品，蛋类.
母乳喂养困难：婴儿头和颈部仅得到支撑。
孩子食欲不好怎么办
添加辅食后孩子消化不良怎么办
辅食添加困难辅食应该怎么添加，一天喂2至3次，营养包一次一包。
六个月以后给宝宝应该怎么添加辅食？
辅食添加单一、不新鲜
刚开始吃的很好，过几天消化不良，儿童厌食，经常由大人喂养，过度溺爱内脏和豆类在没有添加。
该添加那些辅食
辅食添加困难，孩子吃了辅食后出现腹泻情况
辅食添加困难：1.孩子不爱吃肉，未添加肉类2.营养包服用不当：用奶瓶
给孩子没吃过肉蛋、豆类、水果等食物，吃了担心拉肚子（香蕉过敏）
深色蔬菜和水果少
不爱吃蔬菜
孩子进食多米面，孩子不喜欢进食蔬菜
辅食过于单一
不知道辅食添加的种类，如何添加
辅食添加单一、奶量少、卫生
辅食添加单一
辅食添加单一
五个月断奶
辅食单一
母乳喂养不足 添加辅食单一
母乳喂养时母乳量不足，辅食添加时间过早。
母乳不足
如何预防疾病？
辅食添加单一
喂养次数不足
孩子患病以后，可不可以母乳喂养
不爱吃添加辅食的食物
不爱吃添加辅食
辅食营养包可以和奶粉一起吃吗?
添加的辅食不适合婴儿口味
过度溺爱，孩子不喜欢进食蔬菜孩子需在大人的喂养下才能完成进食
辅食添加单一
辅食添加困难：1.孩子不爱吃肉，未添加肉类2.营养包服用不当：用奶瓶
辅食添加困难：1.孩子不爱吃肉，未添加肉类2.营养包服用不当：用奶瓶
乳头疼痛
辅食单一，面糊
宝宝不喜欢吃豆类食物，食后拉肚子
孩子食欲低下，不想吃
辅食添加单一
母乳中发现母亲没有良好的卫生习惯，母乳前没有清洗乳房和双手。
遇到孩子不肯吃的食物怎么办？
辅食添加单一
辅食添加种类少
没有给宝宝添加豆类和肉脏，鸡肉，鱼虾等食物
缺乏母乳，辅食品种单一，不爱吃营养包
母乳喂养到现在对宝宝好吗?
孩子偏食，不想吃营养包
如何预防疾病？
患病期间可以继续吃营养包吗
孩子辅食种类少
母亲患病时可以母乳喂养吗
辅食添加时孩子厌食
辅食添加种类少
辅食添加单一
辅食添加困难，未添加豆制品，蛋类.
添加辅食应该怎么添加
辅食单一,饭前没洗手
母乳困难，奶量不足，平常孩子哭闹，添加辅食方法不对，孩子拉肚子。
有添加辅食，但是小孩跟大人一起吃相同的食物
孩子拉肚子怎么办?
辅食添加困难，由于添加辅食添加不当，刚开始吃的很多量也过多，导致消化不良，动物来源食物（肉、鱼、内脏、蛋等）没有给宝宝吃，豆类也没有添加。
宝宝不爱吃营养包
宝宝现在适当加盐吗
辅食添加困难：1.孩子不爱吃肉，未添加肉类2.营养包服用不当：用奶瓶
宝宝喜欢吃面食，添加后不吃牛奶了
辅食添加单一
辅食添加单一
孩子食欲低下，不想吃
服用营养包后经常出现腹泻。
添加辅食后孩子不喜欢吃饭怎么办
辅食添加单一
辅食添加单一
辅食添加单一
奶量不足，母亲白天上班只能晚上吃奶，辅食添加单一
辅食添加品种单一
辅食单一，母乳不足
食量较多，不吃蔬菜，
母乳喂养姿势不规范 辅食单一、卫生
宝宝每天吃两次奶粉，妈妈奶少
母乳不足，如何添加辅食
辅食添加单一
辅食添加单一
添加辅食、腹泻
如何添加辅食营养包
不吃营养包，没有及时添加辅食，不吃蔬菜
辅食单一饭前没洗手
没有给宝宝喂养营养包一星期，没有添加豆类和肉脏，鸡肉，鱼虾等食物，用奶瓶喂牛奶。
辅食添加的方式不当，添加种类太少
孩子拉肚子怎么办?
宝宝偏瘦 怎么喂养？
辅食添加困难：1.孩子蔬菜瓜果蔬菜摄入量过少.2.营养包服用不当：
辅食添加困难：孩子坚果.瓜果蔬菜.肉类添加不足.2.营养包服用不当：
辅食添加困难：1.未添加肉类2.营养包未及时服用
宝宝拒绝进食怎样做？
辅食添加种类少
辅食单一
辅食单一孩子不爱吃
外出上班，不能按时母乳喂养
奶粉喂养
辅食添加后孩子出现腹泻和消化不良。
辅食添加后孩子出现腹泻和消化不良。
含接姿势不准确
辅食添加单一
乳头皲裂，口腔溃疡，奶量少
平时用开水冲营养包，然后孩子不爱喝，添加困难，大多数时候喝牛奶
因上班无法母乳喂养
添加辅食时不爱吃，消化不良，腹泻
营养包有什么作用，如何正确食用?
添加辅食后孩子肠胃不好了
如何食用营养包？
宝宝除了牛奶，辅食添加较少
宝宝吃了牛奶，未添加水果等其 他辅食
宝宝未添加水果
母乳喂养时乳头疼痛，是否坚持母乳
辅食质地太稀
孩子不爱吃营养包.辅食添加单一.该子不爱多吃.
辅食添加种类少
主食喂养困难：不爱吃面条
辅食添加困难：.孩子不爱吃营养包
辅食添加困难：不爱吃绿叶蔬菜
辅食添加困难，添加肥肉面条，未添加豆制品，瘦肉，动物肝脏，蔬菜，水果。
辅食添加困难，添加肥肉面条，未添加豆制品，瘦肉，动物肝脏，蔬菜，水果
孩子营养包不吃怎么办？
营养包有什么作用，如何正确食用?
辅食添加种类少
辅食添加单一
辅食添加种类少
辅食单一，不加肉
辅食单一，次数不够
奶粉喂养，辅食添加较少
孩子吃营养包有困难怎么办？
添加的辅食不适合婴儿口味
食物种类少营养包调配太稀。妈妈没有很好地掌握辅食添加的技巧，经常给宝宝吃比较单一的食物
辅食添加的方式不当，添加种类太少
辅食添加的方式不当，添加种类太少
辅食添加的方式不当，添加种类太少
刚开辅食添加有困难，孩子吃了不容易消化，没及时添水果，后来给孩子吃一些软烂容易消化的食物，偶尔添加了豆类，瘦肉，鸡蛋等食物。
1、辅食怎样吃有营养 2、营养包怎样吃比较好
宝宝爱吃蔬菜、肉、蛋，不爱吃面食
辅食添加单一
辅食添加种类少
孩子食欲低下，不想吃
怎样添加辅食
由于营养包口味不适应，孩子不喜欢吃营养包。
辅食添加后孩子经常出现腹泻现象。
孩子已断奶。营养包服用后偶尔会出现腹泻。
母乳不足.吃牛奶.营养包.孩子不爱吃面食
2岁孩子的身高、体重多少合适?
添加营养包时，孩子不爱吃，鼓励孩子慢慢增加 营养包的数量
添加辅食不吃营养包
辅食添加困难 1 孩子13月龄了 应该给孩子切碎的家庭食物，手指食物和切成片的食物。 2 食物种类少
喂养次数不足
辅食添加困难：因缺乏辅食添加的技巧，宝宝时常脾胃不和，有时消化不良引起腹泻，所以动物来源类食品吃的不是太理想，吃了偶尔也会引起消化不良，豆类食品也不太爱吃，导致辅食添加比较困难，达不到辅食多样化和均衡化。
1.婴儿不爱吃营养包。
可以添加多种辅食吗？
辅食添加单一
辅食添加品种单一‘不服营养包，不吃蔬菜。
母乳中发现母亲没有良好的卫生习惯，母乳前没有清洗乳房和双手。
14月龄孩子添加辅食困难，不是不爱吃，是吃了不易消化
添加营养包困难，从尝一尝开始，逐渐增加，从稠粥，肉泥，菜泥喂养
孩子爱吃奶粉.辅食添加的量少单一.吃营养包
辅食添加种类少
辅食添加困难：不爱吃绿叶蔬菜
辅食添加困难：不爱吃肉蛋禽绿叶蔬菜。
辅食添加 食物种类少 不给宝宝喂养动物肉及内脏及鱼认为宝宝吃了不消化。
辅食营养包可以和奶粉一起吃吗?
偏食，有时消化不良
辅食添加只添加了营养包和小面包，面条，馒头，肉汤米饭等其
水果、蔬菜类摄入不足
辅食添加过程中偶尔出现腹泻。
由于母亲工作需要8月龄时已断奶，进行人工喂养.偶尔会出现腹泻。
辅食添加单一
，辅食添加少，未加营养包
孩子不好好吃营养包怎么办？
母乳不足
辅食添加单一
辅食添加单一
辅食添加单一
水果和肉类较少
宝宝爱吃水果，对豆类、蔬菜类吃的少
辅食添加困难，没有添加豆制品，瘦肉，鱼肉，动物肝脏
辅食添加困难，添加肥肉面条，未添加豆制品，瘦肉，动物肝脏，蔬菜，水果
添加的辅食不适合婴儿口味
添加的辅食不适合婴儿口味
可以添加那些辅食？
孩子进食哭闹、腹泻怎么办？
未添加营养包
给宝宝没吃过豆类的食物、其他辅食吃的好
已断奶，目前辅食喂养，间断食用营养包。
辅食添加过程中发现辅食品种单一。
由于营养包口味不适应，孩子不喜欢吃营养包。
进行人工喂养，添加儿童营养包及辅食，喂养不当儿童有时发生便秘或腹泻。
母乳喂养无困难，辅食添加少，未加营养包
孩子不好好吃营养包？
小孩应该补什么钙
孩子偏食，不想吃营养包
孩子偏食，不想吃营养包
添加辅食单
辅食添加过量，导致消化不良
宝宝爱吃水果、牛奶，对豆类食物很少吃
给孩子添加了哪些辅食，怎样服用营养包
孩子挑食怎样调理?
辅食单一，不加肉
孩子进食多零食，偏喜食米面，不喜欢进食蔬菜
不喜欢吃蔬菜最近也不太喜欢吃营养包。
乳头皲裂
辅食添加的方式不当，添加种类太少
辅食添加的方式不当，添加种类太少
辅食单一,食材不新鲜
孩子不爱吃蔬菜
进食少，稍不慎就会拉肚子。
辅食添加单一
遇到孩子不肯吃的食物怎么办？
乳头皲裂，口腔溃疡，奶量少
孩子进食少，吃饭时玩闹
孩子偏食，不想吃营养包
孩子偏食，不想吃营养包
母乳不足
除了吃牛奶，辅食吃多少适量
宝宝除了吃牛奶，主要吃面食，肉类，蔬菜水果过少
宝宝除了吃牛奶，主要吃面食，肉类，蔬菜水果过少
辅食添加种类少
辅食添加单一
母乳停止，加牛奶，不吃蔬菜，面也不咋吃
添加辅食后孩子肠胃不适
孩子不爱吃营养包怎么办
辅食营养包可以和奶粉一起吃吗?
营养包怎么喂养
喂奶时与孩子互动少
孩子挑食怎样调理?
孩子有点腹泻怎么办
辅食添加困难：没能鼓励孩子，并且还大声吼孩子吃饭。按照自己的想法给宝宝做辅食，所以孩子经常会出现消化不良，动物肉和动物肝脏食品也不敢给孩子吃太多，豆类食品孩子也不太爱吃，因此也没有尝试太多的辅食给宝宝添加。
辅食添加的方式不当，添加种类太少
孩子拉肚子怎么办?
不爱吃饭，一哭闹
辅食添加困难：1.孩子不爱吃营养包。
辅食添加困难（不吃绿色蔬菜）
宝宝喜欢吃面食，肉蛋、不爱吃蔬菜、水果
辅食添加种类少
辅食单一，孩子不爱吃
不爱吃菜
不爱吃蔬菜
添加辅食宝宝偏食
进食量过少
辅食添加过程中发现辅食品种单一。
乳头皲裂，口腔溃疡，奶量少
六七个月断奶
不爱吃绿叶蔬菜
辅食种类单一，只添加牛奶，面条，孩子食欲欠佳。
宝宝上火引起的便秘怎么办?
已断奶，喜欢吃营养包，目前没有出现喂养困难
辅食添加困难：1.孩子不爱吃营养包。。
辅食添加困难：不爱吃绿叶蔬菜
辅食添加量不足
辅食单一，饭前没洗手
不知道18月龄的孩子应该怎么添加辅食？
孩子自己不好好吃饭
孩子患病期间的喂养
乳头疼痛
孩子不喜欢吃新食物怎么办？
母乳在6个月以后营养还丰富吗？
咨询过程中发现监护人没有良好的卫生习惯，孩子卫生差。
辅食添加后孩子出现腹泻和消化不良。
辅食添加后孩子经常出现腹泻现象。
辅食添加单一
辅食添加单一
辅食添加单一
添加次数次数不够、进食量进食量过多
辅食添加的种类偏少
孩子患病后可以母乳喂养吗
不良含接
宝宝进食时不好好吃饭
添加辅食单
辅食添加单一
辅食添加困难：不爱吃营养包
辅食添加困难，添加肥肉面条，未添加豆制品，瘦肉，动物肝脏，蔬菜，水果
营养包的稠度调配稀，碗底的铁等微量物质误认为是渣直接倒掉。我没有掌握辅食添加的技巧，做出来的食物不合宝宝的口味
辅食添加种类少
奶粉喂养，辅食添加较少
辅食添加困；宝宝的辅食没有按照添加的规范去做，有时是和大人餐一起给宝宝吃，盐太咸，量也控制不满意，营养包的调配没有做到挂勺不掉，因此刚开始添加辅食导致宝宝消化不良和腹泻，最近也没有做到辅食多样化，动物内脏，鸡肉，鱼，豆制品等也没有添加.
辅食添加的方式不当，添加种类太少
1.孩子爱吃肉，未添加肉类 2.营养包服用不当：用奶瓶
辅食添加困难：1.孩子不爱吃营养包。
辅食添加单一，次数不够
添加的辅食种类单一，饭前卫生做得不到位
外出上班，奶水少，孩子12个月就断奶
辅食添加单一
儿童不食肉类，蛋类，豆类
辅食添加困难：1.孩子不爱豆类食品.未添加2.孩子不爱吃肉，未添加肉类
宝宝吃了牛奶，未添加水果等其 他辅食
宝宝进食是不好好吃饭
辅食添加困难 除了牛奶，面条孩子肉类很少吃，喜欢吃肥肉
宝宝除了牛奶，辅食添加较少
辅食添加困难：不爱吃绿叶蔬菜
孩子肠胃不好饮食该注意些什么
不爱吃添加辅食的食物
1岁以后母乳有营养吗？
辅食添加困难 1 家长的误区就是孩子吃肉及动物肝脏不容易消化，所以没有给添加肉及动物肝脏。 2 营养包的稠度调配稀，碗底的铁等微量元素物质误认为是渣直接倒掉。
孩子偏食，不想吃营养包
辅食添加的方式不当，添加种类太少
辅食添加的方式不当，添加种类太少
辅食添加困难：孩子不爱吃肉，未添加肉类
孩儿偏瘦，消化不良，不喜欢吃蔬菜。
辅食添加单一
刚开始由于母亲乳头问题，婴儿母乳喂养困难，但是后来慢慢变好辅食添加比较容易接受，肉蛋、面条、豆腐、苹果、香蕉都能接受，对营养包有些排斥
不爱吃菜
辅食单一、孩子不爱吃
有时间孩子偏食，
辅食添加品种单一。
孩子已断奶，瘦肉泥，蔬菜，孩子不喜欢吃，营养包服用方法不正确。由于家庭条件有限，没及时添加水果。
服用营养包后出现腹泻。不喜欢营养包的口味。
宝宝除了吃牛奶，主要吃面食，肉类，蔬菜，水果过少
母乳不足
宝宝不爱吃面食，
乳胀
辅食种类单一，只添加牛奶，面条，孩子食欲欠佳。
宝宝上火引起的便秘怎么办?
辅食添加困难：不爱吃豆类食品
辅食营养包孩子不吃怎么办
辅食添加种类少
辅食的添加种类单调，
喂养时不讲究卫生
辅食添加顺序，口腔溃疡，奶量少
孩子拉肚子怎么办?
辅食添加困难：孩子不爱吃蔬菜
辅食添加困难：1.孩子不爱吃肉，未添加肉类2.营养包服用不当：用奶瓶
添加的辅食种类单一，饭前卫生做得不到位
辅食添加单一
辅食添加品种单一.食材少于4种
辅食添加种类单一.营养搭配少于4种
不好好吃主食，近一周宝宝食欲不好，
辅食添加过量，导致消化不良
辅食单一，品种少于4次
从商母乳喂养困难
辅食添加困难：不爱吃豆类食品
辅食添加困难：不爱吃营养包
不爱吃添加辅食的食物
辅食单一，饭前没洗手
断乳，辅食添加正常
辅食添加单一，很少添加动物内脏
婴儿辅食添加（不会手卫生）
辅食添加困难：1.孩子不爱吃肉，未添加肉类2.营养包服用不当：用奶瓶
怎么添加铺食，使孩子身体健康
不给宝宝吃豆类食物，担心消化不良
母乳喂养时搂抱姿势、含接姿势不正确，导致乳头皲裂
喂奶时用力过度、搂抱姿势不正确进食量无规定目标
每餐给孩子几种食物？
由于母亲奶水不足，孩子进行混合喂养，经常出现腹泻现象。
辅食添加后孩子出现腹泻和消化不良。
由于营养包口味不适宜，孩子不喜欢吃营养包。
六个月断奶
辅食添加偏一.不服营养包.
辅食添加种类偏少，少于4种
孩子没有牙能吃蛋 肉类和蔬菜吗
孩子偏食，不想吃营养包
主食喂养困难：不爱吃面条
辅食添加次数不够，进食量较少，食物种类单一。
口腔溃疡，挑食，脾虚
辅食添加单一
辅食添加困难，添加肥肉面条，未添加豆制品，瘦肉，动物肝脏，蔬菜，水果
添加辅食后孩子肠胃不适
辅食添加种类少
辅食单一，饭前没洗手
辅食添加单一、不自主进食
儿童厌食，经常由大人喂养，过度溺爱
宝宝偏瘦 怎么喂养？
孩子不吃辅食，奶水不够
辅食添加单一
蔬菜、豆类吃的少
辅食添加单一
辅食添加单一
辅食种类不足
添加辅食偏食
孩子进食多米面，孩子不喜欢进食蔬菜
辅食添加种类少
未能及时辅食添加
辅食添加单一
辅食添加次数不够
孩儿消瘦，消化不良，哭闹。
孩子不吃饭怎么办?
不想吃营养包，孩子偏食。
宝宝进食时不好好吃饭
2岁孩子的身高、体重多少合适?
添加辅食单
辅食添加单一
辅食添加困难：不爱吃绿叶蔬菜
辅食添加困难，添加肥肉面条，未添加豆制品，瘦肉，动物肝脏，蔬菜，水果。
辅食单一，饭前设诜手
喂养姿势不准确
喂养不规范
快而浅的吸吮没有掌握正确的含接方法，出现母亲奶水少，乳房疼痛
母乳喂养困难：母亲诉奶水不够，娃娃吃奶哭喊
母乳喂养时，宝宝表现困倦，身体不适，烦躁不安，哭闹不止，拉肚子。
母乳喂养时困难 喂养时头颈扭曲
喂养次数不足
超重，控制喂养次
母乳喂养困难，宝宝不好好吃奶：由于母乳时没有母子眼神交流，而且婴儿身体没有和母亲贴近。
宝宝头上、后背有湿疹
觉的自己的奶清没营养，给孩子喝奶粉，但是觉的孩子的肚子不舒服。
纯母乳喂养至少几个月
孩子进食多米面，孩子不喜欢进食蔬菜
喂养姿势不正确
没有足够的母乳应该怎么办
乳头破裂 偶见出血 乳头变红
喂养姿势不准确
乳房乳头疼痛
母乳喂养困难，身体没有和母亲贴近，看上去吃奶很吃力
母乳喂养困难：婴儿头部和颈部仅得到支撑.
母乳喂养困难:没有掌握正确的含接方法，出现母亲奶水少，乳房疼痛，宝宝的下颌未贴进母亲的乳房，唇下方的乳晕比唇上方乳晕露出的多，宝宝吃奶的时候也得不到更多的母乳，甚至哭闹
奶水不足
孩子纯母乳喂养乳汁不够怎么办？
乳头皲裂
母乳喂养，但由于含接姿势不对，导致母亲乳房皲裂
2个月的宝宝怎么判断是否吃饱或饥饿？
添加的辅食种类单一，饭前卫生做得不到位
非母乳喂养，姿势不太规范
母乳喂养姿势不准确
乳头疼
认为孩子会口渴，添加开水
母乳喂养时乳头疼痛，嘴也没有张大，是不坚持母乳
母乳喂养困难，不含接母乳初次喂奶新手妈妈年龄比较小，在喂奶时比较紧张和不适，因此导致婴儿没有得到良好的吃奶体位，头颈扭曲，嘴也没有张大，吸吮也不合理，看上去母亲和婴儿都很累，很吃力
母乳喂养不困难，但乳汁 不足挺少，孩子吃不饱，所以添加了奶粉，孩子有时拉肚子。
孩子患病以后，可不可以母乳喂养
孩子吃奶时会呛奶
给孩子已经添加辅食了，不好好吃奶
喂养时乳头疼怎么办
母乳姿势不正确，婴儿的吸吮深而慢有时停顿
不母乳喂养认为妈妈的奶无营养
母乳喂养困难:1：头和身体朝向乳房下嘴唇或下巴朝向乳头。2：嘴没有张很大。
一直纯母乳喂养，母乳喂养过程中发现母亲抱孩子的姿势不正确和孩子含接不正确。
哭闹，厌食。
孩子患病后可不可以母乳喂养？
母亲患病时可以喂养吗？
婴儿如何添加辅食
母乳喂养多种资势
喂养姿势不对，宝宝哭闹
母乳不足
没有足够的母乳应该怎样？
缺少母乳 断奶过早
缺少母乳 断奶过早
孩子偏食，喜欢吃面食，不喜欢进食蔬菜
母乳喂养姿势不正确；没有良好的卫生习惯.卫生差。
给宝宝什么时候添加辅食
奶量少
喂养时孩子不好好吃奶
混合喂养
没有特殊的困难，就是白天睡觉，晚上不睡觉。
母亲患病期间吃药可以母乳喂养吗？
母亲患病时可以喂养吗？
喂养姿势不准确
妈妈感冒能否喂奶?
辅食添加时孩子厌食
给孩子已经添加辅食了，不好好吃奶
喂养姿势不对，宝宝吃不饱
婴儿不能很好的含接
喂养次数不是
喂养姿势不太对，宝宝吃不好
儿童厌食，需由大人喂养，不喜进食蔬菜水果
1、母乳喂养困难，孩子吃不饱
1、4个月内的孩子可以加水吗？
母乳喂养困难，喂奶时总感觉抱着孩子很累，母亲肩膀疼痛，
宝宝拒绝进食怎样做？
出生后能否立即哺乳？
认为母乳喂养无营养 添加辅食
孩子患病能母乳喂养吗？
孩子出现厌奶的情况怎么办?
母亲患病是可以母乳喂养吗？
母乳喂养不够
担心母乳不足，打算添加别的配方奶
宝宝便秘怎么办
母乳维生素含量
母乳喂养困难 1 婴儿的下颚未接触乳房，看着母亲和婴儿感到吃力。 2 婴儿的下唇没有往外翻。
奶粉喂养，辅食添加较少
孩子进食多米面，不喜欢进食蔬菜’过于 喜欢进食甜品
母乳喂养困难，母亲自述“没奶”，已经开始混合喂养，乳房疼痛
母乳喂养困难：哺乳是孩子容易呛咳
母亲奶水不足，进行添加了牛奶，混合喂养。
奶水不够现在可以添加辅食吗
乳头疼痛
母乳不足.爱吃奶粉
没有足够的母乳应该怎样？
孩子5月龄，纯母乳喂养是否能满足孩子的营养和需要，该不该尽早添加辅食
母乳喂养姿势不准确
母亲咨询什么时候添加辅食、什么时候断奶
母乳喂养时，乳房疼痛怎么办？
断奶过早
母乳喂养不足，奶量少，添加奶粉
患病期间可以继续吃营养包
母亲感冒了能让孩子吃奶吗
母亲患病时可以母乳喂养吗？
未进行母乳喂养，过早的添加辅食
喂养姿势不规范
喂奶时用力过度、搂抱姿势不正确进食量无规定目标
母乳喂养困难，1、婴儿不哭不喂奶，婴儿的下颚不接触乳房。
辅食添加困难：宝宝的辅食没有按照添加的规范去做，有时是和大人餐一起给宝宝吃，盐太咸，量也控制不满意，营养包的调配没有做到挂勺不掉，因此刚开始添加辅食导致宝宝消化不良和腹泻，最近也没有做到辅食多样化，动物内脏，鸡肉，鱼，豆制品等也没有添加。
辅食添加单一
贫血宝宝应该吃什么？
辅食单一孩子不爱吃
孩子进食多米面，孩子不喜欢进食蔬菜
含接姿势不准确
乳头皲裂，口腔溃疡，奶量少
非母乳喂养，姿势不太规范
喂养姿势不规范
辅食添加单一
喂养姿势不规范
母乳喂养不困难，但奶量不足，所以添加了辅食，但孩子吃的少。
未断奶，辅食太稀，不符合月龄需求
母乳喂养不足，还未添加辅食，营养包
孩子患病以后，可不可以母乳喂养
母乳喂养姿势
孩子偏食，不想吃营养包
妈妈奶好像水不够，宝宝体重也不够？
乳胀
母乳喂养时母亲使用剪刀手
辅食添加次数不够，进食量较少，食物种类单一。
辅食添加种类少
孩子进食哭闹、腹泻怎么办？
患病期间可以继续吃营养包吗
宝宝可以补钙吗
添加辅食应该怎么添加
辅食添加困难：营养包调的太稀，婴儿不吃
辅食单一，不加肉
辅食单一，母乳不足
辅食添加困难：宝宝的辅食没有按照添加的规范去做，进食时没能与宝宝互动，没有耐心，没能读懂孩子的信号。
母乳喂养，辅食添加单一、
母乳喂养
纯母乳喂养，未添加辅食
如何给孩子添加辅食？
1宝宝出生后至今妈妈因患病没有给宝宝吃奶。2奶奶主要照顾宝宝，辅食添加种类少，没有添加动物性蛋白.3 营养包调配稠度太稀， 2进食时没有跟宝宝互动，没有耐心。 辅食添加
给宝宝没有吃过豆类的食物
添加的辅食种类单一，饭前卫生做得不到位
由于营养包口味不适应，孩子不喜欢吃营养包。
由于营养包口味不适应，孩子不喜欢吃营养包。
由于营养包口味不适应，孩子不喜欢吃营养包。
母乳分泌不足，混合喂养，辅食添加后偶尔出现腹泻，消化不良。
辅食添加单一
何时停止母乳喂养
母乳喂养时母乳量不足，辅食添加时间过早。
喂养姿势不规范
辅食单一，只添加面条
孩子进食哭闹、腹泻怎么办？
辅食添加困难：孩子不爱吃蔬菜
辅食添加困难：未添加豆制品
辅食添加困难，未添加蔬菜红薯，豆制品单一没有添加豆腐豆浆。
母乳不足，如何添加辅食
孩子吃饭时与孩子互动少
母亲外出打工，已经停止母乳喂养，牛奶与辅食结合喂养
辅食添加困难：1.孩子不爱豆类食品.未添加2.孩子不爱吃肉，未添加肉类
宝宝患病期间可以吃营养包吗？
孩子进食多米面，孩子不喜欢进食蔬菜
母亲喂养姿势不正确，导致孩子吃奶困难。
一直母乳喂养，适当添加了辅食，由于营养包口味不适宜，所以孩子不喜欢吃营养包。
进行人工喂养，添加儿童营养包及辅食，
喂养姿势不规范
奶水不足，辅食添加品种单一
辅食添加单一
辅食添加单一
辅食添加单一
辅食添加种类少
刚断奶、奶水不足
母亲上班.喂奶次数不够
辅食添加单一
患病期间可以继续吃营养包
六个月断奶，奶水少
8个月停止母乳喂养
奶量少
辅食添加单一
宝宝除了母乳喂养，辅食添加较少
辅食添加困难：不爱吃豆类食品
辅食添加困难辅食应该怎么添加，一天喂2至3次，营养包一次一包。
孩子偏食，不想吃营养包
辅食单一,饭前没洗手
辅食单一,不加肉
奶粉喂养，辅食添加较少
孩子进食多米面，不喜欢进食蔬菜’过于 喜欢进食甜品
饮食不规律，造成消化不良
对孩子管理严格，有时孩子不吃喜欢的食物。
儿童厌食，需由大人喂养，不喜进食蔬菜水果
咨询问题，儿童便秘，指导多吃蔬菜苹果香蕉菠菜，多喝水
辅食添加困难：1.孩子不爱吃营养包。
辅食添加困难：孩子不爱吃肉，未添加肉类
孩子食欲低下，不想吃
孩子不肯吃饭的时候怎么办
辅食添加单一
母乳喂养的同时添加儿童营养包的时候，由于口味不适宜，孩子不喜欢吃，现在营养包喂养良好，旦添加食物是产生消化不良的现象。
深色蔬菜和水果少
辅食添加单一
辅食添加单一、卫生、奶量少
奶水不足.吃牛奶.辅食添加单一，营养包不爱吃
四个月断奶
母乳喂养无困难，辅 食添加单调，不吃营养包，也没及时添加营养包
辅食添加困难：进食时没能与宝宝互动，没有耐心，没能读懂孩子的信号。营养包的调配没有做到挂勺不掉，因此刚开始添加辅食导致宝宝消化不良，不能很好的进食，也没有做到辅食多样化。
哭闹，厌食。
母乳不足，如何添加辅食
五六个月断奶，添加次数次数不够
7个月停止母乳喂养
辅食添加困难：孩子不爱吃蔬菜
辅食添加困难：不爱吃绿叶蔬菜
辅食添加单一
小孩不肯好好吃饭有什么影响吗?
辅食种类单一，只吃炒面。
辅食添加的方式不当，添加种类太少
辅食添加的方式不当，添加种类太少
刚开始吃的很好，过几天消化不良，儿童厌食，经常由大人喂养，过度溺爱内脏和豆类在没有添加。
辅食添加困难：孩子不爱吃肉，未添加肉类
孩子食欲低下，不想吃
每餐给孩子几种食物？
孩子偏食，喜欢吃面食，不喜欢进食蔬菜
一直母乳喂养，辅食添加品种单一。
因孩子是抱养，进行混合喂养，偶尔孩子出现呕吐现象。消化不良等情况。
辅食中添加的米粥质地稀，种类单一
辅食添加种类少
平时用开水冲营养包，然后孩子不爱喝，添加困难，大多数时候喝牛奶
奶水不足，混合喂养，辅食添加单一，不服用营养包
添加辅食时不爱吃，消化不良，腹泻
没有奶水，给不了母乳喂养
母乳喂养时母乳量不足，辅食添加时间过早。
宝宝不爱吃面食，
添加辅食单一
幼儿添加辅食，哪些水果可以使用以及蔬菜种类
辅食添加单一
辅食营养包孩子不吃怎么办
1岁以后母乳有营养吗？
非常母乳喂养 添加辅食
小孩不好好吃饭有啥原因？怎样改善？
辅食种类不足
辅食添加的方式不当，添加种类太少
刚开始吃的很好，过几天消化不良，儿童厌食，经常由大人喂养，过度溺爱内脏和豆类在没有添加。
乳房疼痛
喂养时不讲究卫生
1营养包调配稠度太稀，每天一袋没有吃完 2 没有添加动物肉及动物肝脏，鱼，家长的误区就是孩子吃了不消化。
宝宝拒绝进食怎样做？
每天添加多少次辅食
辅食添加单一
辅食添加过程中孩子经常出现便秘现象
由于母乳喂养后经常出现腹泻，所以已经断奶了，进行人工喂养。
辅食有些单一
辅食种类过少
辅食添加营养包和晓面包，其他肉类，蔬菜不爱吃，
患病期间可以继续吃营养包
辅食添加单一
不爱吃添加辅食的食物
儿童厌食、哭闹严重
可以添加那些辅食？
营养包辅食如何添加，
乳头疼痛
辅食添加肉类、果蔬可以吗?
辅食添加单一
怎么样添加辅食
辅食添加种类少
母亲奶水足已断奶，辅食添加过程中孩子经常出现腹泻和消化不良。
由于奶水不足，5月龄时已断奶。辅食添加过程中孩子 经常出现便秘。
辅食添加品种单一，品种少于4种。
喂养不规范
辅食添加单一
7个月断奶
母乳喂养正确姿势
孩子患病后可不可以母乳喂养？
孩子拒绝某种食物怎么办
母乳不足，如何添加辅食
辅食添加种类少
添加辅食单一
孩子食欲不好怎么办
孩子食欲不好怎么办
孩子食欲不好怎么办
辅食添加困难：1.营养包服用不当：用奶瓶
宝宝除了母乳喂养，辅食添加较少
辅食添加困难，孩子有时会有腹泻
辅食过于简单
营养包未及时添加
12月以后可以断奶吗？
已断奶，辅食添加量少，不爱吃营养包。
辅食单一，不加肉
辅食单一，次数不够
应该添加哪些辅食
添加的辅食不适合婴儿口味
辅食添加的方式不当，添加种类太少
辅食添加的方式不当，添加种类太少
孩子不吃辅食咋办？
辅食量过多导致儿童消化不良。
吃奶的喂养姿势
遇到孩子不肯吃的食物怎么办？
辅食添加单一
辅食添加单一
平时用开水冲营养包，然后孩子不爱喝，添加困难，大多数时候喝牛奶
添加辅食时不爱吃，消化不良，腹泻
如果孩子拒绝某种食物怎么办？
孩子偏食，不想吃营养包
不好好吃营养包，其他的辅食都吃的还好。
不食营养包
母乳不足，如何添加哪些辅食
儿童厌食、哭闹严重
辅食单一,不加肉
孩子进食多米面，不喜欢进食蔬菜’过于 喜欢进食甜品
辅食添加困难不好好吃饭.挑食.不按需喂养.造成消化不良.面条不吃.
辅食添加时方式不当，出现消化不良，没有给宝宝添加豆制品和红肉
孩子患病期间的喂养
辅食添加困难：孩子不爱吃肉，未添加肉类
母乳喂养困难：孩子不爱吃蔬菜，瓜果.未添加肉类2.营养包服用不当：
辅食添加困难：1.孩子不爱豆类食品，孩子不爱吃蔬菜
辅食添加单一
孩子不吃肉咋办
辅食添加过程中孩子有时候会出现消化不良，腹泻等。
辅食添加品种单一。
不吃营养包
孩子已断奶，辅食添加时孩子经常出现便秘现象。
孩子偏食。
孩子偏食，不想吃营养包
孩子每天吃几次辅食合适
辅食添加时孩子厌食
认为给孩子还不能吃稍粗的颗粒状食物，只吃给粘稠的糊状食物
辅食添加次数不够，进食量较少，食物种类单一。
辅食添加种类少
口腔溃疡，挑食，脾虚
小孩不好好吃饭是什么原因引起的?
营养包有什么作用，如何正确食用?
辅食单一，不加肉,
辅食种类不足
辅食添加的方式不当，添加种类太少
母乳喂养困难：孩子不爱吃蔬菜
孩子食欲低下，不想吃
辅食单一孩子不爱吃
孩子不吃营养包
辅食添加单一
辅食添加后偶尔出现腹泻，消化不良。
孩子已断奶。营养包服用后偶尔会出现腹泻。
添加辅食时，不爱吃菜，给孩子榨汁可以喂养
输食品种单一，少于4种
不吃绿色蔬菜
孩子不爱吃营养包怎么办？
孩子偏食，不想吃营养包
儿童不爱喝牛奶
不吃蔬菜，宜吐出
辅食添加单一
辅食添加种类少
孩子进食哭闹、腹泻怎么办？
辅食应该怎么添加
9月母乳已断，目前奶粉喂养，辅食添加无困难。
孩子进食多零食，偏喜食米面，不喜欢进食蔬菜
辅食添加的方式不当，种类太少
肉类吃的少不爱吃
不给宝宝吃豆类食物，担心消化不良
进食肉类，就会恶心呕吐
辅食添加种类少
孩子食欲低下，不想吃
辅食过于简单
营养包有什么作用，如何正确食用?
营养包有什么作用，如何正确食用?
母乳喂养中断，乳牛奶，奶粉，少添加面条，面汤，其他辅食未添加
孩子偏食，不想吃营养包
辅食添加过量，导致消化不良
辅食添加次数不够，进食量较少，食物种类单一。
辅食添加困难，未添加蔬菜红薯，豆制品单一没有添加豆腐豆浆。
缺少母乳，混合喂养，辅食添加单一，宝宝食量小，不爱服用营养包
辅食单一，不加肉
添加辅食方式方法不正确.饮食量过多导致消化不良.肉.动物内脏.没有添加
母乳喂养、辅食添加单一
辅食添加困难：1.孩子不爱吃肉，未添加肉类2.营养包服用不当：
辅食单一孩子不爱吃
营养包未能及时正确喂养
母乳喂养困难.喂养姿势不正确.导致孩子厌食。
辅食添加过程中孩子经常出现便秘现象
咨询过程中发现监护人没有良好的卫生习惯，孩子卫生差。
添加辅食时不爱吃，消化不良，腹泻
孩儿消瘦，消化不良，哭闹。
18月龄孩子可不可以继续母乳喂养
不好好吃饭
辅食添加过量，导致消化不良
辅食添加过量，导致消化不良
辅食添加单一
宝宝爱吃水果，瘦肉、豆类怕不消化不让吃
4个月断奶
不太爱吃蔬菜面食泥
辅食添加单一
辅食添加种类少
辅食添加困难：1家长的误区就是孩子吃肉及动物肝脏不容易消化。所以没有给肉及动物肝脏。2营养包的稠度调配稀，碗底的铁等微量物质误认为是渣直接倒掉。
辅食添加困难，由于添加辅食不当，孩子经常消化不良
辅食单一,食材不新鲜
宝宝经常便秘，吃辅食时用舌头卷着吐出来，牛奶喝的多，每天约800ml左右
喂养困难不爱吃营养包
辅食添加困难：1.孩子不爱吃肉，未添加肉类2.营养包服用不当：用奶瓶
孩子偏瘦，消化不良，不喜欢吃蔬菜
孩子食欲低下，不想吃
辅食单一，孩子不爱吃
辅食单一孩子不爱吃
如何正确添加辅食
应该给宝宝添加 哪些辅食
辅食添加种类少
辅食添加单一
宝宝体重低，个子不高该怎么喂养？
一次进食过多
辅食单一，品种少于4次
孩子进食少，吃饭时玩闹
孩子不吃饭怎么办?
孩子偏食，不想吃营养包
不好好吃营养包？其它的辅食都吃的还好
1、家长怕吃动物肝脏和禽类不容易消化，所以没吃。 2、蔬菜种类添加单一
宝宝除了牛奶，辅食添加较少
孩子不喜欢吃蔬菜怎么办
辅食添加过量，导致消化不良
辅食添加困难：孩子不爱吃蔬菜
辅食添加困难：孩子不爱吃蔬菜
辅食添加种类少
辅食添加单一
辅食添加困难：1.家长的误区不给宝宝喂养动物肉，肉脏及鱼，认为宝宝吃了不消化；2.食物种类少
辅食单一，饭前没洗手
辅食单一，次数不够
辅食添加过程中孩子不喜欢吃营养包，服用营养包后孩子经常腹泻。
添加的辅食不适合婴儿口味
孩子该添加的副食坚持母乳喂养
辅食添加困难：1.婴儿不爱吃营养包。。
辅食添加困难：1.孩子不爱吃肉，未添加肉类2.营养包服用不当：用奶瓶
辅食添加困难（不吃绿色蔬菜）
宝宝不喜欢吃蔬菜怎么办
孩子已断奶。营养包服用后偶尔会出现腹泻。
喂养方式不正确孩子吸吮困难。
五六个月断奶
辅食添加单一
孩子和家长服用营养包的依从性比较差，孩子很少服用营养包
6、7个月断奶。辅食添加次数不够
不好好吃营养包，不吃鸡蛋
辅食添加单样化，没有给宝宝吃母乳
妈妈感冒期间能否母乳喂养？
孩子食欲不好怎么办
辅食单一，不加肉
辅食添加困难,孩子不爱吃蔬菜，不爱吃肉
辅食添加种类少
食物种类太少，只吃主食
孩子食欲低下，不想吃
辅食单一孩子不爱吃
辅食添加过程中偶尔出现腹泻。
辅食添加过程中偶尔出现腹泻。
不爱吃蔬菜水果怎办
营养包未能正确喂养
辅食单一
辅食添加单一
辅食添加困难：1.孩子不爱吃肉，未添加肉类2.营养包服用不当：用奶瓶
辅食添加困难：不爱吃营养包
不好好吃营养包
添加辅食困难
辅食添加困难 1 10月龄已断奶，辅食的稠度太稀。 2 动物来源的食物没添加肉及动物肝脏。
已断奶，主要吃食物，辅食添加量少，食物量也少，营养包不爱吃，吃饭爱用手抓。
辅食添加中存在：没有养成良好的卫生习惯，孩子的餐具没做清洗和消毒。
孩子肚子不好，经常拉肚子，经常感冒应该咋样调理?
辅食添加单一，小孩挑食，不好好吃饭
辅食添加困难：1.孩子不爱吃肉，未添加肉类2.营养包服用不当：用奶瓶
辅食添加困难：孩子不爱吃蔬菜
添加的辅食过量，孩子不吃营养包。
孩子挑食严重，强迫孩子进食
辅食喂养过程中经常出现便秘现象。
辅食添加单一
辅食添加单一
辅食添加单一、婴儿含接姿势不正确
孩子整天老是不吃饭是不要肠胃不好?
辅食添加过量，导致消化不良
辅食添加单一
宝宝爱喝水、吃水果，瘦肉怕不消化不让吃
辅食添加困难：不爱吃营养包
给孩子添加了哪些辅食，怎样服用营养包
孩子肚子不好，经常拉肚子，经常感冒应该咋样调理?
1、孩子不喜欢吃菜怎么办
未服用营养包
母乳喂养什么时候停？
辅食添加单一
主食喂养
辅食添加单一
辅食添加品种单一，品种少于4种。
营养包有什么作用，如何正确食用?
辅食添加种类少
辅食添加种类少
辅食添加种类少
孩子偏食，不想吃营养包
已断奶，不爱吃营养包
辅食添加过量，导致消化不良
宝宝一岁，可以吃哪些食物
小孩不好好吃饭是什么原因引起的?
孩子挑食怎样调理?
辅食添加种类少
在孩子吃饭时，没有耐心。宝宝时常脾胃不和，有时消化不良引起腹泻，所以动物来源类食品吃的不是太理想
辅食单一饭前没洗手
没有孩子专用的餐具，饭前便后没有洗手
添加的辅食不适合婴儿口味
添加的辅食不适合婴儿口味
添加次数不够，进食量过少
孩子不爱吃营养包，怎么吃才能正确使用营养包？
1、孩子每天添加几次辅食合适营养包也加上
辅食添加困难(很少添加动物内脏)
辅食添加困难：辅食添加时孩子不太爱吃瘦肉
辅食添加困难：1.孩子不爱吃肉，未添加肉类2.营养包服用不当：用奶瓶
辅食添加困难：1.孩子不爱豆类食品.未添加2.孩子不爱吃肉，未添加肉类
辅食添加困难：1.婴儿不爱吃营养包。。
辅食添加肉类、果蔬可以吗?
不能服用豆类的食物
辅食单一孩子不爱吃
偏食，辅食种类过少
孩子挑食严重，强迫孩子进食
辅食添加过程中孩子有时候会出现消化不良，腹泻等。
遇到孩子不肯吃食物
孩子不吃新食物咋办？
辅食添加种类单一.营养搭配少于4种
孩子断奶后不爱吃饭怎么办?
孩子已断奶，辅食添加时孩子经常出现便秘现象。
辅食添加过量，导致消化不良
辅食添加困难：孩子不爱吃蔬菜
辅食添加困难：1.孩子不爱吃营养包。
孩子肠胃不好饮食该注意些什么
辅食营养包孩子不吃怎么办
辅食添加困难：在宝宝进食前，没能洗手，不能养成讲卫生的好习惯。
孩子已断奶，适当添加辅食，有时候会导致消化不良。
辅食添加困难：在孩子吃饭时，没有耐心。没能鼓励孩子，并且还大声吼孩子吃饭。按照自己的想法给宝宝做辅食，导致孩子无心很好的进食，烦躁。
辅食添加困难：不爱吃豆类食品营养包
辅食添加困难：不爱吃豆类食品营养包
辅食单一孩子不爱吃
孩子进食多米面，孩子不喜欢进食蔬菜
偏食，辅食种类过少
辅食添加种类少
辅食量过多导致儿童消化不良。
辅食添加单一
孩儿消瘦，消化不良，哭闹。
孩子偏食，不想吃营养包
辅食添加单一
辅食添加单一
辅食单一
辅食添加种类少
辅食添加种类少
辅食单一，次数不多
孩子早期的时候可能特别能吃，但一岁以后宝宝不爱吃饭怎么办?
喂养不规范
新生儿怎么母乳喂养?
从出生就人工喂养，添加牛奶，奶粉，所以有时不易消化
喂养姿势不准确
母亲咨询什么时候添加辅食
含接姿势不准确
不良含接
按时按点的吃还是宝宝想吃的时候吃给
含接姿势不准确
儿童厌食，需由大人喂养，不喜进食蔬菜水果
母乳喂养困难，宝宝吃奶很少，观察到宝宝的嘴没有张大，下颌未贴到母亲的乳房，下唇下面有更多的乳晕。
乳头疼痛
乳头疼痛
没有足够的母乳应该怎样？
坚持纯母乳喂养，但不清楚一天喂几次合适
坚持纯母乳喂养，但不清楚一天喂几次合适
母乳喂养时搂抱姿势、含接姿势不正确，导致乳头皲裂
母乳喂养中发现母乳姿势不正确。
母乳喂养到10月龄后断奶，辅食添加无困难
含接姿势不规范
母乳喂养姿势不准确
母乳喂养时乳头疼痛，嘴也没有张大，是否坚持喂乳
母乳喂养困难：孩子有时边吃边哭，母亲自觉乳汁不足，咨询能否添加牛奶之类。
母乳喂养困难：孩子有时边吃边哭，母亲自觉乳汁不足，咨询能否添加牛奶之类。
母乳喂养姿势不对
母亲感冒吃药了，可以继续母乳喂养吗？
宝宝容易呛奶，而且容易溢奶，母亲担心宝宝被呛.
母亲患病时可以母乳喂养吗
母乳喂养姿势不规范
乳房乳头疼痛
喂养姿势不规范
喂养姿势不规范
母乳喂养困难，没有掌握正确的含接的方法，婴儿烦躁啼哭
母乳喂养困难，含接方式不对，看上去吃奶很吃力
母乳喂养的姿势？
一直纯母乳喂养，母乳喂养过程中发现母亲抱孩子的姿势不正确和孩子含接不正确。
人工喂养
母乳喂养困难（母亲疾病）
宝宝怀抱姿势不正确
母亲乳汁少，已断奶。现在奶粉喂养，怎么判断宝宝是否吃饱？
乳房疼痛
纯母乳喂养，定时喂养，每天约6次
孩子什么时候开始增加辅食
母乳喂养中发现母乳姿势不正确。
母乳喂养困难.喂养姿势不正确.导致孩子厌食。
母乳喂养困难.喂养姿势不正确.导致孩子厌食。
含接姿势不准确
孩子吃牛奶.母乳不足.生长发育慢
母乳喂养姿势不规范
老哭闹
孩子出现厌奶的情况怎么办?
母亲患病时可以母乳喂养吗？
母亲感冒了，母乳喂养，感冒能传染给孩子吗？
含接姿势不准确
含接姿势不准确
乳胀、乳头疼
母亲感冒期间能否母乳喂养
（母乳喂养困难含接姿势不正确）
母亲患病时可以喂养吗？
儿童厌食，需由大人喂养，不喜进食蔬菜水果
母乳喂养困难（乳汁量少）
母乳充足，母亲上班，白天奶粉，晚上母乳
乳头疼痛
喂奶次数，奶量
喂奶时用力过度、搂抱姿势不正确进食量无规定目标
不了解母乳喂养的好处，偶有添加配方奶粉
孩子6个月以后母亲出去工作，孩子怎么样母乳喂养，需要断奶吗？
一直纯母乳喂养，母乳喂养过程中发现母亲抱孩子的姿势不正确和孩子含接不正确。
含接姿势不准确
喂养姿势不规范、乳胀
没有足够的母乳应该怎么办
乳头疼痛
母乳喂养姿势
母乳喂养姿势不规范
母乳喂养的姿势不对
3个月大的小孩在纯母乳喂养的时候可以适当喂点开水吗？
喂养次数不足
母乳不足
孩子现在可不可添加辅食
孩子现在可不可添加辅食
没有足够的母乳怎么办？
宝宝吃奶时含接不正确
喂奶时用力过度、搂抱姿势不正确进食量无规定目标
喂奶方法不正确。
奶水不足 断奶过早
喂养姿势不准确
母乳过程中孩子出现腹泻.
含接姿势不准确
一侧乳头稍有凹陷，想着孩子吃不饱，准备给孩子添加牛奶
吸吮时面颊内陷
奶水少，该不该继续母乳喂养
母乳喂养困难，奶少较少，怕宝宝吃不饱
孩子患病以后，可不可以母乳喂养
母乳喂养姿势不规范
孩子出现厌奶的情况怎么办?
母乳喂养的姿势
母乳喂养姿势不当，孩子头颈扭曲
乳房胀痛，乳房表面皮肤紧绷
孩子患病以后，可不可以母乳喂养
添加辅食应该怎么添加
怎么正确人工喂养宝宝？
母乳喂养困难。1 婴儿含接乳头嘴没有张大，下唇没往外翻；2 下颚接触乳房不到位。
婴儿早期出现想进食的征象是什么？
刚开始吃的很好，过几天消化不良，儿童厌食，经常由大人喂养，过度溺爱内脏和豆类在没有添加。
母乳喂养无困难，喂养过程中婴儿的含接姿势存在一些问题
人工喂养
1、给孩子母乳喂养到啥时候合适。 2、几个月添加辅食。
奶水量少，添加奶粉、小馒头
孩子的含接和喂养姿势不好，奶水吸吮不完，导致乳房积奶肿胀，挤奶用奶瓶喂。
母乳量不足，婴儿似乎不够吃，需添加其他奶类
纯母乳喂养至少几个月
没有足够母乳喂养怎么办？
六月内患病宝宝期间怎么母乳喂养？
母乳喂养姿势不准确
孩子患病以后，可不可以母乳喂养
孩子生病以后可不可以母乳喂养
母乳喂养困难，因妈妈白天上班，只能晚上给孩子喂奶，其他时间是妈妈挤奶给宝宝吃，觉得宝宝营养不够，添加水汤之类的食物。
母乳喂养困难，因妈妈白天上班，只能晚上给孩子喂奶，其他时间是妈妈挤奶给宝宝吃，觉得宝宝营养不够，添加水汤之类的食物。
患病期间可以继续吃营养包吗
母乳喂养困难 母亲和孩子都感冒了继续母乳会不会传染孩子，该不该暂时停止母乳
母乳喂养困难，喂养姿势不正确，母亲乳头出现疼痛或皲裂
哺乳次数较少
可以添加那些辅食
如何使用营养包
如何使用营养包
辅食添加困难：1.孩子不爱吃肉，未添加肉类2.营养包服用不当：用奶瓶
孩子几各月开始添加辅食
母乳喂养，添加辅食
母乳喂养最好什么时候进行？
不吃辅食，除母乳外，啥都不吃
喂奶时用力过度、搂抱姿势不正确进食量无规定目标
婴儿6月断奶
添加辅食偏食
辅食种类添加单一，目前只添加面条，牛奶等，宝宝食欲欠佳，体重近期增加不明显。
添加辅食次数不够，进食量较少，宝宝胃口欠佳
一直母乳喂养，适当添加了辅食，由于营养包口味不适宜，所以孩子不喜欢吃营养包。
辅食添加过程中发现孩子经常腹泻。
母亲奶水足已断奶，辅食添加过程中孩子经常出现腹泻和消化不良。
刚开始添加营养包的时候，由于口味不适宜，孩子不喜欢吃，有些食物吃了后不消化。
辅食添加过程中发现监护人没有良好的卫生习惯。孩子的卫生差
喂养姿势不规范
非母乳喂养/辅食添加
辅食添加不当，不知道给宝宝吃什么好？
辅食添加单一
辅食添加单一
母乳喂养不足，过早的添加辅食
纯母乳喂养但奶量较少，指导添加辅食，添加营养包，
营养包有什么作用，如何正确食用?
刚开始吃的很好，过几天消化不良，儿童厌食，经儿童厌食
孩子患病以后，可不可以母乳喂养
添加辅食不吃营养包
辅食添加时孩子厌食
辅食添加次数不够，进食量较少，食物种类单一。
非母乳喂养，辅食添加
现在吃辅食吃点啥好
辅食添加困难：1.孩子不爱吃肉，未添加肉类2.营养包服用不当：用奶瓶
刚断奶
辅食添加困难1:家长误区是孩子吃瘦肉和禽类动物肝脏坚果类会引起消化不良厌食腹泻等等。2：把营养包倒入牛奶中一起吃。
辅食单一，母乳不足
喂养次数不够
辅食单一,食材不新鲜
辅食添加单一，喂养期间未注意卫生
辅食添加困难：1.孩子不爱吃营养包。
孩子应该添加那些辅食？
没吃肉，怕消化不好
刚开始添加营养包的时候，由于口味不适宜，孩子不喜欢吃，服用后经常腹泻。
辅食添加中发现孩子的卫生差，监护人没有养成良好的卫生习惯。
由于奶水不足，5月龄时已断奶。辅食添加过程中孩子 经常出现便秘。
由于母亲工作需要8月龄时已断奶，进行人工喂养.偶尔会出现腹泻。
辅食质地太稀
辅食添加单一
辅食添加单一
辅食添加单一
母乳喂养不困难，但奶量不足，所以添加了辅食，但孩子吃的少。
母亲乳房疼痛、红肿或皲裂
患病期间可以继续吃营养包
辅食添加过量，导致消化不良
辅食添加种类少
肉类吃的比较少
辅食添加单一
辅食添加单一
未按时添加辅食
辅食添加困难，没有添加豆制品，瘦肉，鱼肉，动物肝脏
辅食添加困难，未添加豆制品，蛋类.
如何添加辅食营养包
辅食添加的方式不当，添加种类太少
辅食添加困难，由于添加方式不当，刚开始吃饭良好，但早过多，导致消化不良，豆类也没有添加。
母乳喂养
宝宝偏瘦 怎么喂养？
喂养困难、只给孩子为稀粥
宝宝吃辅食时不乖，一边陪宝宝玩闹一边喂食，宝宝吃辅食偶尔有拉肚子的现象
辅食添加困难，孩子不爱吃蔬菜，
辅食添加比较困难，多数菜爱吃
辅食添加困难：1.孩子不爱吃肉，未添加肉类2.营养包服用不当：用奶瓶
辅食添加单一
母乳过程中发现孩子含接不正确。母乳前没有清洗手，没有良好的卫生习惯。
含接姿势不准确
不吃营养包
乳头皲裂
辅食添加单一
辅食添加单一
辅食添加单一
辅食添加单一
辅食添加偏食.不服营养包
营养包有什么作用，如何正确食用?
辅食品种单一，
孩子进食多米面，不喜欢进食蔬菜’过于 喜欢进食甜品
辅食添加单一，喂养姿势不规范
孩子患病以后可不可以母乳喂养？
每天增加怎样的食物
添加辅食次数不够，进食量较少，宝宝胃口欠佳
辅食添加种类少
奶量少
8个月后还需要母乳喂养吗？
添加辅食、腹泻
添加营养包、腹泻
辅食添加困难辅食应该怎么添加，一天喂2至3次，营养包一次一包。
辅食添加困难辅食应该怎么添加，一天喂2至3次，营养包一次一包。
辅食添加困难：营养包稠度调制不知道，孩子不爱吃
宝宝不喜欢吃营养包
人工喂养
母乳喂养次数过少，辅食添加量不足
口腔溃疡，奶量少，卫生
口腔溃疡，奶量少，卫生
母乳喂养，辅食添加单一、小孩大便干燥，排便困难
辅食添加种类少
怎样添加辅食
辅食添加种类少
辅食添加中发现孩子的卫生差，监护人没有养成良好的卫生习惯。
母亲奶水足已断奶，辅食添加过程中孩子经常出现腹泻和消化不良。
刚开始添加辅食时孩子不喜欢吃，只喜欢吃奶，有时候添加其他食物的时候孩子出现腹泻。营养包不喜欢吃，吃了就腹泻。
辅食添加单一
辅食添加单一、奶量少、卫生
辅食添加单一，次数不够
奶量少
含接姿势不准确
含接姿势不准确
1、家长怕吃动物肝脏和禽类不容易消化，所以没吃。 2、不爱服用营养包。
辅食添加困难，豆类也没有添加，给宝宝喂肥肉
辅食添加困难辅食应该怎么添加，一天喂2至3次，营养包一次一包。
辅食营养包可以和奶粉一起吃吗?
辅食添加种类少
缺乏母乳，辅食单一，未服用营养包
辅食种类不足
辅食添加单一
幼儿添加辅食，哪些水果可以使用以及蔬菜种类
辅食单一,食材不新鲜
辅食添加困难，未给孩子吃肉类食物怕孩子不消化
辅食困难（辅食单一化）
辅食添加单一
添加的辅食种类单一，饭前卫生做得不到位
孩子偏食，喜欢吃面食，不喜欢进食蔬菜
如何建立多种食物的味觉 如何增加每餐中事物的种类
辅食添加品种单一。
进种类少
辅食添加品种单一.食材少于4种
宝宝进食时不好好吃饭
添加辅食种类少
辅食做的太稀
辅食添加困难，未添加豆制品，蛋类.
能不能给孩子吃一点水果
孩子食欲不良怎么办
添加辅食应该怎么添加
辅食单一，次数不够
孩子进食多零食，国语偏食米面，不喜欢进食蔬菜
母乳不够，添加了辅食，但辅食未与大人食物分开制作
辅食添加困难，由于添加方式不当，刚开始宝宝吃香蕉过量，消化不良，拉肚子。没有添加豆类，不敢吃牛肉，只吃牛奶和面食类，不吃鸡蛋。
辅食添加困难，由于辅食添加不当，是力量过多，过稠，导致消化不良，没有吃蛋类，豆类
辅食添加困难：1.孩子不爱吃肉，未添加肉类2.营养包服用不当：用奶瓶
宝宝不喜欢吃营养包怎么办，不吃可以吗
辅食单一，面糊
如何添加辅食、辅食种类
辅食添加肉类、果蔬可以吗?
宝宝喜欢吃肉、米、面条和水果，不爱吃蔬菜
母乳不足
如何添加 婴儿辅食
添加辅食宝宝偏食
辅食添加不均衡，没有蛋类、豆制品、肉类
辅食添加过程中孩子经常出现便秘现象
由于母亲工作需要8月龄时已断奶，进行人工喂养.偶尔会出现腹泻。
刚开辅食添加有困难，孩子吃了不容易消化，没及时添水果，后来给孩子吃一些软烂容易消化的食物，偶尔添加了豆类，瘦肉，鸡蛋等食物。
由于母亲奶水不足，进行混合喂养，孩子出现腹泻和消化不良
辅食添加单一
辅食添加种类少
辅食添加困；爱吃面条.爱吃大米.开始饮食不当造成消化不良压食咨询卡12-23页多吃多样化食物.
孩子偏瘦，消化不良
营养包有什么作用，如何正确食用?
母乳喂养到现在对宝宝好吗?
孩子偏食，不想吃营养包
喂养姿势不正确
奶量少
辅食添加单一
辅食单
辅食添加困难：未添加肉类。
辅食单一，不加肉
添加辅食较少，奶粉喂养。
辅食添加困难，由于添加方式不当，孩子导致消化不良。
辅食添加的方式不当，添加种类太少
辅食添加困难：孩子不爱吃蔬菜
辅食添加困难：孩子坚果.瓜果蔬菜.肉类添加不足.2.营养包服用不当：
孩子几各月开始添加辅食
宝宝拒绝进食怎样做？
宝宝拒绝进食怎样做？
肉、蛋类食物吃上稍微有点拉肚子
辅食单一，米，面；肉蛋没添加
孩子偏食，喜欢吃面食，不喜欢进食蔬菜
小孩不好好吃饭
辅食添加单一
辅食添加过程中发现监护人没有良好的卫生习惯。孩子的卫生差
辅食添加困难，不爱吃辅食，少
乳头皲裂，口腔溃疡，奶量少
辅食添加单一.孩子不吃营养包
辅食添加单一
辅食添加单一
乳头疼痛不愿意母乳喂养
母乳喂养时乳头疼痛，嘴也没有张大，是否坚持母乳喂养
孩子食欲不好怎么办
添加辅食时不爱吃，消化不良，腹泻
营养包添加较少，
母乳喂养不足 添加辅食单一
辅食过于简单
宝宝除了吃牛奶，主要吃面食，肉类，蔬菜、豆类较少
请问营养包可以放进奶粉中吃吗？
患病期间可以继续吃营养包
辅食添加单样化，没有给宝宝吃母乳
辅食添加次数不够，进食量较少，食物种类单一。
宝宝一岁，可以吃哪些食物
爷爷奶奶不讲究卫生
辅食种类少
添加营养包真有那么好吗？
辅食添加种类少
孩子食欲不好怎么办
患病期间可以继续吃营养包吗
辅食添加困难：不爱吃绿叶蔬菜
营养包怎样使用
乳房一边奶少，一边奶多怎么办？
辅食添加种类少
刚开始吃的很好，过几天消化不良，儿童厌食，经常由大人喂养，过度溺爱内脏和豆类在没有添加。
不爱喝牛奶
未服用营养包
辅食添加困难 母亲诉因喂了肉曾消化不良，故很少添加肉类蛋类，等，蔬菜也很少喂
辅食添加种类少
不爱吃蔬菜
每餐给孩子几种食物
由于营养包口味不适应，孩子不喜欢吃营养包。
由于营养包口味不适应，孩子不喜欢吃营养包。
由于母亲奶水不足已断奶，辅食添加无困难
由于母亲奶水不足已断奶，辅食添加无困难
辅食添加不当，不知道给宝宝吃什么好？
辅食添加单一
辅食添加单一，次数不够
五六个月断奶，添加次数次数不够
辅食添加单一，营养不足
孩子进食少，吃饭时玩闹
辅食过于简单
孩子食量少，辅食添加量不足
孩子偏食，不想吃营养包
孩子偏食，不想吃营养包
辅食添加过量，导致消化不良
不吃蔬菜，宜吐出
辅食添加困难：孩子不爱吃蔬菜
儿童厌食、哭闹严重
辅食添加困难1 营养包调配稠度太稀，9月龄就断奶。
孩子已断奶，适当添加辅食，有时候会导致消化不良。
添加的辅食不适合婴儿口味
辅食添加的方式不当，添加种类太少
过度溺爱，孩子不喜欢进食蔬菜孩子需在大人的喂养下才能完成进食
辅食添加单一
孩子食欲低下，不想吃
孩子不好好吃营养包
辅食添加过程中发现辅食品种单一。
母乳喂养到10月龄后断奶，辅食添加无困难
吃奶的喂养姿势
辅食添加单一
辅食添加单一
混合喂养 添加辅食单一 不爱吃肉
辅食添加过量，导致消化不良
认为给孩子还不能吃稍粗的颗粒状食物，只吃给粘稠的糊状食物
不爱喝牛奶
奶瓶吃完孩子玩耍不卫生
添加辅食.腹泻
辅食添加困难：1.营养包服用不当：用奶瓶
没有添加营养包、鸡蛋
母乳不足，如何添加辅食
辅食添加单一
辅食添加单一
辅食添加单一
辅食添加困难：继续母乳喂养。辅食添加，没添加肉及动物内脏。
辅食添加困难1：辅食添加种类单一根据辅食添加原则食物多样化吃切碎的家庭食物，勤洗手应鼓励孩子自己动手。
辅食添加困难1：家长怕吃动物肝脏和禽类不容易消化，所以没吃。2：蔬菜种类添加单一（如油菜、西兰花、菠菜），应该多吃深绿色蔬菜和水果种类。
添加的辅食过量，造成孩子消化不良。
辅食种类少
怎么添加辅食？
添加的辅食不适合婴儿口味
辅食添加困难，没有添加肉类，肝脏等。怕孩子吃了不消化。
辅食单一孩子不爱吃
孩子已断奶。营养包服用后偶尔会出现腹泻。
母乳喂养到10月龄后断奶，辅食添加无困难
辅食添加单一
辅食添加单一
辅食添加单一
辅食添加单一
添加营养包时，孩子不爱吃，鼓励孩子慢慢增加 营养包的数量
宝宝不爱吃辅食怎么办
宝宝不多吃饭，辅食添加单一
辅食添加单一
辅食添加困难：.孩子不爱吃营养包
添加辅食时没有掌握食量，导致宝宝消化不良，宝宝厌食，没有添加豆制品、水果、蔬菜、肉、内脏
辅食添加过量，导致呕吐，消化不良，没有添加豆制品
增加营养包的好处是什么？
孩子已断奶，不爱吃营养包，辅食单一
孩子进食多米面，不喜欢进食蔬菜’过于 喜欢进食甜品
添加的辅食不适合婴儿口味
添加的辅食不适合婴儿口味
辅食单一,食材不新鲜
孩子拉肚子怎么办?
1.孩子不爱豆类食品.未添加2.孩子不爱吃肉，未添加肉类
辅食添加困难：辅食添加时孩子不太爱吃瘦肉
孩子食欲低下，不想吃
孩子已断奶，辅食添加时孩子经常出现便秘现象。
辅食添加过量，导致消化不良
辅食添加过量，导致消化不良
辅食添加过量，导致消化不良
辅食添加过量，导致消化不良。
辅食添加品种少，营养单一
辅食添加：孩子不喜欢吃辅食，只添加了面食类及米饭
辅食添加困难：不爱吃豆类食品营养包
辅食添加困难：孩子不爱吃蔬菜
辅食添加困难：未添加豆制品
饮食偏面食，不太喜欢绿色蔬菜，进餐注意力不集中
孩子不吃营养包咋办？
孩子不吃营养包怎么办
辅食添加困难1 营养包调配稠度太稀，16月龄就断奶。2、没有添加动物肉及动物肝脏，鱼，家长的误区就是孩子吃了不消化。
孩子已断奶，适当添加辅食，有时候会导致消化不良。
辅食添加的方式不当，添加种类太少
添加的辅食单一 营养包冲在奶瓶
辅食添加肉类、果蔬可以吗?
给宝宝没吃过水果，害怕拉肚子
辅食添加次数太少
辅食添加品种单一.食材少于4种
继续母乳喂养吗？
辅食添加品种单一
孩儿消瘦，消化不良，哭闹。
孩子喜欢吃牛奶，饮食方面直接不吃。
辅食添加困难：孩子不爱吃辅食，没有添加动物来源的食物及豆类食物，营养包也没有按时吃完。
辅食添加种类单一
辅食添加困难：1.孩子不爱吃营养包。
不爱吃绿色蔬菜
辅食营养包孩子不吃怎么办
辅食营养包孩子不吃
营养包喂养不合理
调试营养包太稀
调试营养包太稀
非母乳喂养 添加铺食
辅食添加困难：由于我没有掌握辅食添加的原则，按照自己的想法给宝宝做辅食，所以孩子经常会出现消化不良，动物肉和动物肝脏食品也不敢给孩子吃太多，豆类食品孩子也不太爱吃，因此也没有尝试太多的辅食给宝宝添加。
孩子不爱吃肉，未添加，蔬菜，2.营养包服用不当
辅食添加困难(不食蔬菜类辅食)
辅食添加困难：孩子不爱吃蔬菜,不爱吃营养包
给孩子没吃过肉蛋、豆类、水果等食物，吃了担心拉肚子（香蕉过敏）
给宝宝没吃过鸡蛋，担心不消化
宝宝喜欢吃水果、面条和水果，不爱吃蔬菜
2月断奶孩子未吃母乳，一直吃奶粉
孩子食欲低下，不想吃
辅食添加单一
辅食单一 孩子不爱吃
孩子进食多米面，孩子不喜欢进食蔬菜
添加辅食品种单一，孩子不喜欢服用营养包。
添加辅食品种单一，孩子不喜欢服用营养包。
刚开始添加辅食时孩子不喜欢吃，只喜欢吃奶，有时候添加其他食物的时候孩子出现腹泻。营养包不喜欢吃，吃了就腹泻。
营养包有什么作用，如何正确食用?
辅食添加单一、婴儿含接姿势不正确
如何吃营养包
孩子偏食，不想吃营养包
1、家长怕吃动物肝脏和禽类不容易消化，所以没吃。 2、蔬菜种类添加单一。
豆类、蔬菜添加过少
宝宝除了主食，面条等，未添加 牛奶，水果等其他辅食
孩子患病能母乳喂养吗？
辅食添加过量，导致消化不良
辅食种类单一，只添加牛奶，面条，孩子食欲欠佳。
母乳已断
辅食添加单一
添加辅食单
辅食单一
辅食添加单一
喂奶前应该注意什么，喂奶的正确姿势是什么
辅食添加困难：1.孩子营养包服用不当
辅食添加困难，刚开始吃的很好，但量过多导致消化不良住院治疗后，现在只吃面条和牛奶。
辅食添加困难：未添加豆制品
辅食添加困难，未添加豆制品，蛋类.
添加辅食不吃营养包
辅食添加量不足
辅食单一，饭前没洗手
辅食种类少
母乳不足
母乳中断，喝牛奶，辅食添加无困难，不贪玩，跟大人同吃
辅食添加的方式不当，添加种类太少
辅食添加种类少
辅食添加单
辅食添加和营养包喂养过程中偶尔会出现消化不良和腹泻。
辅食添加单一
喂养姿势不规范
六七个月断奶
母乳喂养困难，奶少较少，怕宝宝吃不饱，添加的辅食添加较多
添加辅食时不爱吃 消化不良，哭闹
孩子偏食，不想吃营养包
辅食添加单一
辅食添加单一次数不够
辅食单一
辅食添加困难：.孩子不爱吃营养包
辅食添加困难：不爱吃豆类食品营养包
不喜欢吃饭，吃得少
母乳不足
添加的辅食不适合婴儿口味
有添加辅食，但是小孩跟大人一起吃相同的食物
给宝宝没吃过豆类，其他吃的好
一岁断奶，辅食添加还算正常，没有困难
辅食单一
辅食添加
辅食添加单一
辅食添加单一次数不够
辅食添加单一
8个月断奶
辅食单一，品种少于4种。
辅食单一，少于四种
混合喂养 添加辅食单一 不讲卫生
母乳缺乏 辅食添加单一 混合喂养
母乳喂养到现在对宝宝好吗?
好好不吃饭
母乳喂养，开始添加儿童营养包
辅食添加品种单一.
添加的辅食不适合婴儿口味
添加的辅食不适合婴儿口味
辅食添加的方式不当，添加种类太少
辅食单一，食材不新鲜
辅食添加困难：营养包服用不当
辅食添加只添加了营养包和小面包，面条，馒头，肉汤米饭等其他的还没有添加
辅食添加困难（辅食单一化）
七个月断奶
母乳喂养时孩子嘴没有张大？
母乳已中断，辅食添加无困难，辅食添加单一
孩子偏食，不想吃营养包
孩子偏食，不想吃营养包
如何预防疾病
食物单一、不加肉蔬菜等
辅食添加单一
辅食添加单一
辅食添加困难：1.孩子不爱吃营养包。。
辅食添加困难：不爱吃豆类食品营养包
小孩不肯好好吃饭有什么影响吗?
辅食单一，食材不新鲜
辅食添加的方式不当，添加种类太少
一岁时已断奶，目前吃牛奶，营养包添加困难
辅食添加困难孩子不吃，孩子不愿自己吃饭，吃饭不专一
1、辅食添加后营养包还要吃吗？
宝宝不爱喝牛奶
宝宝服用豆类或者牛奶时，有时会拉肚子
辅食添加品种单一.食材少于4种
宝宝挑食严重，不喜蔬菜类，强迫孩子进食
22月龄孩子添加辅食困难，不是不爱吃，是吃了不易消化
辅食添加种类少
辅食添加单一
孩儿消瘦，消化不良，哭闹。
过早的饮用饮料
孩子没有牙能吃蛋 肉类和蔬菜吗
辅食添加过量，导致消化不良
营养包有什么作用
辅食单
从商母乳喂养困难
辅食添加困难，没有添加豆制品，瘦肉，鱼肉，动物肝脏
辅食添加困难，添加肥肉面条，未添加豆制品，瘦肉，动物肝脏，蔬菜，水果
孩子肠胃不好饮食该注意些什么
营养包是怎样服用的
不吃营养包，没有及时添加辅食，不吃蔬菜
辅食添加困难：1家长的误区就是孩子吃肉及动物肝脏不容易消化。所以没有给肉及动物肝脏。2营养包的稠度调配稀，碗底的铁等微量物质误认为是渣直接倒掉。
营养包的喂养不规范，馒头，面包过多，导致消化不良。
辅食单一，食材不新鲜
有添加辅食，但是小孩跟大人一起吃相同的食物
孩子拉肚子怎么办?
辅食添加困难(不食蔬菜类辅食)
辅食添加困难：1.孩子不爱豆类食品.未添加2.孩子不爱吃肉，未添加肉类
没有添加豆类和肉脏，鸡肉，鱼虾等食物.
辅食添加困难，孩子不喜欢吃猪肝。
母乳喂养时搂抱姿势、含接姿势不正确，导致乳头皲裂
儿童便秘
添加的辅食种类单一，饭前卫生做得不到位
辅食单一孩子不爱吃
母乳姿势不正确；没有良好的卫生习惯.卫生差。
服用营养包后出现腹泻。不喜欢营养包的口味。
六七个月断奶
已断奶，目前喝牛奶，添加辅食。饮食较单一。
八个月断奶
辅食添加种类单一.营养搭配少于4种
辅食添加困难：1.孩子不爱豆类食品.未添加2.孩子不爱吃肉，未添加肉类
吃饭量少 不爱吃肉 不讲卫生
辅食单一，次数不多
辅食添加那些食材？
孩子进食少，吃饭时玩闹
孩子没有牙能吃蛋 肉类和蔬菜吗
宝宝上火引起的便秘怎么办?
宝宝上火引起的便秘怎么办?
营养包可吃到多大
辅食添加单一
辅食添加的方式不当，种类太少
非母乳喂养，添加辅食顺序，种类，卫生
孩子几各月开始添加辅食
喂奶时用力过度、搂抱姿势不正确进食量无规定目标
辅食添加单一
进食量过少
刚开始添加营养包的时候，由于口味不适宜，孩子不喜欢吃，有些食物吃了后不消化。
辅食添加种类少
营养添加过量，导致消化不良
辅食添加过量，导致消化不良。
辅食添加过量，导致消化不良。
辅食添加单一
宝宝不好好吃饭怎么办
主食喂养困难：不爱吃面条
辅食添加困难，没有添加豆制品，瘦肉，鱼肉，动物肝脏
给孩子添加了哪些辅食，怎样服用营养包
怎样更好的添加辅食？
营养包有什么作用，如何正确食用?
营养包有什么作用，如何正确食用?
孩子挑食怎样调理?
乳头皲裂
辅食单一，母乳不足
辅食添加单一
乳汁量少
辅食添加时，由于家庭条件有限，未及时添加动物肝脏，豆制品，肉类等。
喂养方式不正确孩子吸吮困难。
乳头疼
含接姿势不准确
母乳喂养姿势不对，孩子未含接乳晕
母亲患病时可以母乳喂养吗？
喂养姿势不规范
喂养姿势不规范
喂养次数不足
添加的辅食不适合婴儿的口味
没有足够的母乳应该怎样？
纯母乳喂养，哺乳姿势不对
人工喂养
辅食添加困难：孩子不爱吃蔬菜
没有足够的母乳应该怎样？
母乳喂养姿势不规范
咨询按需喂养还是几个小时了吃给
含接姿势不规范
喂养姿势不规范
含接姿势不准确
母乳喂养：母亲不会完全抱孩子，孩子吃奶吃力，吃奶时哭闹，频繁吃奶，妈妈认为母乳不够吃
孩子患病以后可不可以母乳喂养？
母乳不足
母亲咨询什么时候合适停止母乳喂养
身体没有和母亲贴近，仅头部和颈部得到支撑。
身体没有和母亲贴近，仅头部和颈部得到支撑。
母乳喂养的姿势
下唇没下翻，下乳晕含接比上乳晕少吃完奶后母亲把婴儿从乳房分开，而不是宝宝自己吃饱后放开乳房。
一个月大的小孩应该怎么母乳喂养?
孩子早期的时候可能特别能吃，这几天不好好吃饭怎么办
母乳喂养6个月以后营养丰富吗
母乳喂养姿势和不正确、比较困难哺乳
母乳喂养，询问是否能添加辅食
母乳喂养为主，母亲注意乳房卫生，防止乳腺炎的发生
母乳喂养困难，总感觉孩子吃不饱
总觉得自己的奶不够，孩子吃不饱
哺乳期间妈妈乳房该若何保持清洁？
母乳喂养姿势不规范
喂奶时用力过度、搂抱姿势不正确进食量无规定目标
喂奶时用力过度、搂抱姿势不正确进食量无规定目标
喂养姿势不规范
喂养时孩子不专心
母乳喂养困难：孩子吃奶时哭闹，母亲认为母乳不够吃，咨询能不能添加配方奶
母乳喂养困难：婴儿频繁哭闹
母乳喂养姿势不准确，次数少
孩子整天老是不吃饭是不要肠胃不好?
母乳喂养困难:初次喂奶新手妈妈年龄比较小，在喂奶时比较紧张和不适，因此导致婴儿没有得到良好的吃奶体位，头颈扭曲，嘴也没有张大，吸吮也不合理，看上去母亲和婴儿都很累，很吃力。
母乳的喂养姿势有几种
母乳喂养，需要给孩子喂开水吗?
宝宝上火引起的便秘怎么办?
喂奶的姿势，
添加辅食应该怎么添加
母乳喂养困难 1 宝宝的下颚没有紧贴妈妈的乳房 2 宝宝不哭不喂奶 3 宝宝的身体与母亲的身体未到一条线
母乳喂养困难 1 让宝宝的嘴没张大，下唇没下翻， 2 下乳晕含接比上乳晕少。
母乳喂养不足，母乳姿势不正确，避免使用奶瓶
喂养次数不足
母乳喂养的姿势
母亲患病时可以喂养吗？
刚开始时奶水少，不够孩子吃，孩子哭闹
儿童厌食，哭闹
孩子现在可不可添加辅食
母乳喂养困难（乳汁量少）
母乳喂养困难（乳汁量少）
母乳喂养困难1.母亲乳头疼痛
什么时候吃营养包
没有足够的母乳应该怎样？
喂奶时用力过度、搂抱姿势不正确进食量无规定目标
母乳喂养中发现母乳姿势不正确。
早产儿，母亲奶水不足，进行混合喂养。孩子有时候会出现消化不良，腹泻等。
一直纯母乳喂养，母乳喂养过程中发现母亲抱孩子的姿势不正确和孩子含接不正确。
母亲喂养姿势不正确，导致孩子吃奶困难。
乳头疼
含接姿势不准确
母乳喂养姿势正确
含接姿势不准确
母乳不足
没有足够的母乳应该怎么办
孩子哺乳时经常呛咳该怎么办？
孩子患病以后，可不可以母乳喂养
母乳喂养时乳头疼痛，是否坚持母乳
母乳喂养姿势不准确
母乳少，孩子不够吃
乳头皲裂疼痛怎么办？
母乳喂养，量不够，能不能添加奶粉。
母乳喂养困难，如放置在乳罩外被手指抬起，身体没有和母亲贴近，仅头部和颈部得到支撑下唇内缩
母乳喂养困难：母亲和宝宝看上去都很轻松，很健康，托乳房的手是C字型，而不是剪刀手，但吸吮时快而浅的吸吮，而不是慢而深的吸吮，吃完奶后母亲把婴儿从乳房分开，而不是宝宝自己吃饱后放开乳房。
三个月大的小孩应该怎么母乳喂养?
母乳喂养困难：1：婴儿的身体和母亲贴近2：嘴没有张大。3：吸吮是面颊内陷。
母乳喂养困难 1 婴儿不哭不喂奶。 2 婴儿的下颚不接触乳房。
母乳喂养困难，总感觉自己的奶不够孩子吃不饱，想要添加“小馒头”作为辅食。
宝宝头上、后背有湿疹
妈妈感冒能否喂奶
宝宝吃奶时含接不正确
母亲乳汁少.已断奶现在奶粉喂养
喂奶时用力过度、搂抱姿势不正确进食量无规定目标
母乳喂养困难.喂养姿势不正确.导致孩子厌食。
母乳喂养姿势不准确
母乳喂养时孩子嘴没有张大？
没有足够的母乳应该怎么办
孩子患病以后，可不可以母乳喂养
母乳喂养困难，由于乳房积奶，乳房和乳头疼痛，入职较少，失去母乳喂养的信心
孩子患病以后，可不可以母乳喂养
孩子生病以后可不可以母乳喂养
母乳不足
母亲患病时可以母乳喂养吗
喂奶姿势
喂奶的姿势
喂奶的姿势
母乳喂养困难 1.母乳喂养出现疼痛，婴儿吸奶感觉就痛 婴儿吸奶嘴没有张大
母乳喂养困难：1：婴儿嘴没有张大2：下唇向内缩。3：下唇未贴到母亲的乳房。
母乳喂养困难 1 母乳喂养出现疼痛，婴儿一吸奶感觉就疼痛。 2 母亲喂养次数少，恐怕吸奶乳房疼痛。 3 婴儿吸奶嘴没有张大。
孩子患病期间的喂养
哺乳期女性需要良好的营养
由于是双胞胎，奶水不够，需要添加辅食
没有足够的母乳应该怎样？
儿童在5月龄开始断奶，断奶时间过早
孩子几个月可添加辅食
婴儿患病期间可以喂奶吗？
含接姿势不准确
母乳喂养姿势正确
辅食添加单一
奶水不足.喂养姿势不正确.
母乳喂养时乳头疼痛，嘴也没有张大，是否坚持母乳喂养
母亲患病时可以喂养吗？
母亲患病是可以母乳喂养吗？
母乳不够，可以添加辅食么？
母乳喂养困难，因妈妈白天上班，只能晚上给孩子喂奶，其他时间是妈妈挤奶给宝宝吃，觉得宝宝营养不够，添加水汤之类的食物。
母乳喂养困难：1.母亲托乳房的手是剪刀手C字，而不是C字型，但吸吮时快而浅的吸吮，而不是慢而深的吸吮2.吃完奶后母亲把婴儿从乳房分开，而不是宝宝自己吃饱后放开乳房。
母乳喂养姿势
添加辅食方式方法不正确.饮食量过多导致消化不良.肉.动物内脏.没有添加
添加辅食顺序
孩子拉肚子怎么办?
母乳不足，但未添加辅食
辅食怎么添加合适
辅食添加困难：辅食添加时孩子不太爱吃瘦肉
母乳喂养困难，宝宝吃奶经常咬破乳头，乳头皲裂后宝宝不愿吃母乳，乳房疼痛
母亲因工作原因，没有时间喂奶，大部分时间是挤奶储存给宝宝喝，宝宝喝奶量少
辅食添加困难：1.孩子不爱吃肉，未添加肉类2.营养包服用不当：用奶瓶
乳胀
因双胞胎奶量不够，需要添加辅食
母乳喂养，添加辅食
没有足够的母乳应该怎样？
孩子食欲低下，不想吃
辅食添加困难 母亲已经断奶，孩子现在只吃奶粉，辅食如何添加
乳房或乳头疼痛，给孩子添加易消化的食物
辅食种类添加单一，目前只添加面条，牛奶等，宝宝食欲欠佳，体重近期增加不明显。
由于母亲奶水不足，所以适当添加了奶粉，偶尔会出现消化不良。
母乳喂养的同时添加儿童营养包的时候，由于口味不适宜，孩子不喜欢吃，现在营养包喂养良好，旦添加食物是产生消化不良的现象。
母亲奶水足已断奶，辅食添加过程中孩子经常出现腹泻和消化不良。
含接姿势不准确
喂养姿势不规范
不喜欢吃绿色蔬菜
口腔溃疡，挑食，脾虚、奶量少
口腔溃疡，挑食，脾虚、奶量少
辅食添加单一
喂养姿势不准确
乳头凹陷，含接困难
患病期间可以继续吃营养包
喂养姿势方法
辅食添加次数不够，进食量较少，食物种类单一。
辅食种类单一，只添加牛奶，面条，孩子食欲欠佳。
辅食添加困难：1.孩子不爱吃营养包。
不爱吃添加辅食的食物
母亲因患有癫痫病，孩子现在吃牛奶，由于孩子哭闹，吸橡皮奶头没有什么不好吧？
母亲咨询怎样服用营养包
营养包的正确服用
宝宝要添加哪些辅食，注意哪些问题
宝宝不好好吃饭
母乳喂养困难。1 继续母乳喂养，辅食添加，没添加肉及动物的内脏。
辅食单一，不加肉
辅食单一，母乳不足
孩子进食多零食，偏喜食米面，不喜欢进食蔬菜
喂养姿势不准确，辅食添加单一
辅食添加单一、母乳喂养姿势不准确
营养包调制成怎样合适
咨询问题（儿童奶水不够，指添加辅食，营养包）
添加辅食量不要太多
辅食种类单一，只添加牛奶，面条，孩子食欲欠佳。
孩子腹泻可不可以母乳喂养
打工母乳喂养困难
一直母乳喂养，适当添加了辅食，由于营养包口味不适宜，所以孩子不喜欢吃营养包。
7个月孩子喂养的基本要点
添加辅食不及时，喂养姿势不规范
辅食种类太少
辅食添加单一
母乳喂养不足过早的添加辅食
奶水不足，不知如何添加辅食
孩子总是趴着睡觉，是怎么回事？
母亲患病时可以喂养吗？
母乳喂养时乳头疼痛，是否坚持母乳
喂养姿势方法
给孩子如何通加 辖食、添加的数量及给孩子切碎家庭食物，增加食物的种类，包括肉、蛋、奶制品
辅食添加单一
食物种类太少，只吃主食
辅食单一
辅食添加种类少
添加辅食时不吃营养包
孩子食欲不好怎么办
孩子进食多米面，不喜欢进食蔬菜’过于 喜欢进食甜品
添辅食有点困难，由于方法不对，导致消化不良
添加辅食单一
辅食添加困难，未给孩子吃肉类食物，怕孩子不消化。
辅食添加困难，孩子不爱吃营养包
宝宝不爱吃营养包
辅食添加困难：孩子不爱吃蔬菜
铺食添加困难：1.婴儿不爱吃营养包。。
添加的辅食种类单一，饭前卫生做得不到位
辅食种类单一，只添加牛奶，面条，孩子食欲欠佳。
孩子偏食，喜欢吃面食，不喜欢进食蔬菜
辅食添加单一
刚开始添加辅食时孩子不喜欢吃，只喜欢吃奶，有时候添加其他食物的时候孩子出现腹泻。营养包不喜欢吃，吃了就腹泻。
含接姿势不准确
添加营养包时，孩子不爱吃，鼓励孩子慢慢增加营养包的数量
辅食质地太硬
母乳喂养不困难，但奶量不足，所以添加了辅食，可消化不良，容易拉肚子。
添加辅食困难，稠州糊糊捣烂煮烂食物喂养
孩子不愿意吃蔬菜，榨汁糊状喂养
宝宝不爱吃辅食怎么办
母乳喂养到现在对宝宝好吗?
可以添加辅食吗？
孩子整天老是不吃饭是不要肠胃不好?
孩子整天老是不吃饭是不要肠胃不好?
宝宝除了母乳喂养，辅食添加较少
主食过多
辅食添加过量，导致消化不良
喂养姿势不规范
主食过多
食物种类太少，只吃主食
辅食添加单一、次数不够
辅食添加困难，当时对食量掌握不当，出现腹泻消化不良
添加辅食后孩子不好好吃饭挑食怎么办
辅食添加及营养包
宝宝不好好吃饭
辅食添加及母乳喂养
厌食，哭闹。
母亲外出打工，小孩已断奶，有添加辅食，但看护人认为吃饱就好了，给幼儿喂大人的食物
添加的辅食不适合婴儿口味
添加的辅食不适合婴儿口味
辅食添加的方式不当，添加种类太少
辅食添加的方式不当，添加种类太少
儿童厌食，需由大人喂养，不喜进食蔬菜水果
觉得母乳不足，添加了其他配方奶粉
辅食添加困难：1.孩子不爱吃营养包。
辅食添加困难：孩子不爱吃肉，未添加肉类
母乳喂养姿势，营养包是怎样服用的
母乳在6个月以后营养还丰富吗？
添加的辅食种类单一，饭前卫生做得不到位
每餐给孩子几种食物
母乳喂养中发现母乳姿势不正确。
辅食添加单一
辅食添加种类少
[truncated: 2,816 more rows]
