# Supplementary material for: Feasibility of a combined online and in-person training model on Infant and Young Child Feeding (IYCF) counselling for village health workers in rural Qinghai, China
Source: PLoS One. 2025 Jun 26;20(6):e0324372. doi: 10.1371/journal.pone.0324372 (PMC12200772; doi:10.1371/journal.pone.0324372)
Supplement: S3 Dataset — (XLSX) [file pone.0324372.s004.xlsx]

## Sheet: Sheet1
No.	Have you ever received counselling provided by village health workers	Did the village health workers used counselling card when they provided IYCF counselling services	Are you satisfied with the counselling services	Did the counselling absolutely solved your feeding problems
1	1	1	1	2
2	1	1	1	1
3	1	1	1	1
4	1	1	1	1
5	1	1	1	1
6	1	1	1	1
7	1	1	1	1
8	1	1	1	1
9	1	1	1	1
10	1	1	1	1
11	1	1	1	1
12	1	1	1	1
13	1	1	1	1
14	1	1	1	1
15	1	1	1	1
16	1	1	1	1
17	1	1	1	2
18	1	1	1	2
19	1	1	1	2
20	1	1	1	2
21	1	1	1	1
22	1	1	1	1
23	1	1	1	1
24	1	1	1	1
25	1	1	1	1
26	1	1	1	1
27	1	1	1	1
28	1	1	1	1
29	1	1	1	1
30	1	1	1	1
31	1	1	1	1
32	1	1	1	1
33	1	2	1	1
34	1	1	1	1
35	1	1	1	1
36	1	1	1	1
37	1	1	1	2
38	1	1	1	1
39	1	1	1	1
40	1	1	1	1
41	1	1	1	1
42	1	1	1	1
43	1	1	1	1
44	1	1	1	1
45	1	1	1	1
46	1	1	1	1
47	1	1	1	1
48	1	1	1	1
49	1	1	1	1
50	1	1	1	1
51	1	1	1	1
52	1	1	1	1
53	1	1	1	1
54	1	1	1	1
55	1	1	1	1
56	1	1	1	1
57	1	1	1	1
58	1	1	1	1
59	1	1	1	1
60	1	1	1	1
61	1	1	1	1
62	1	1	1	1
63	1	1	1	1
64	1	1	1	1
65	1	1	1	1
66	1	1	1	1
67	1	1	1	1
68	1	1	1	1
69	1	1	1	1
70	1	1	1	2
71	1	1	1	1
72	1	1	1	1
73	1	1	1	1
74	1	1	1	1
75	1	1	1	1
76	1	1	1	1
77	1	1	1	1
78	1	1	1	1
79	1	1	1	1
80	1	1	1	1
81	1	1	1	1
82	1	1	1	2
83	1	2	1	2
84	1	1	1	1
85	1	1	1	1
86	1	1	1	1
87	1	1	1	2
88	1	1	1	2
89	1	1	1	1
90	1	1	1	1
91	1	1	1	1
92	1	1	1	1
93	1	1	1	1
94	1	1	1	2
95	1	1	1	1
96	1	1	1	2
97	1	1	2	2
98	1	1	1	1
99	1	1	1	2
100	1	1	1	1
101	1	1	2	2
102	1	1	2	2
103	1	1	2	2
104	1	1	2	2
105	1	1	2	2
106	1	1	2	1
107	1	1	1	1
108	1	1	2	2
109	1	1	1	1
110	1	1	1	1
111	1	1	1	1
112	1	1	1	2
113	1	1	1	2
114	1	1	1	1
115	1	1	1	2
116	1	1	1	2
117	1	1	1	2
118	1	1	1	1
119	1	1	1	1
120	1	1	1	1
121	1	1	1	1
122	1	1	1	1
123	1	2	2	2
124	1	1	1	1
125	1	1	1	1
126	2
127	2
128	1	1	1	1
129	1	1	1	1
130	1	1	1	1
131	1	1	1	1
132	1	1	1	1
133	1	1	1	1
134	1	2	1	2
135	1	1	1	1
136	1	1	1	1
137	1	1	1	1
138	1	1	1	1
139	1	1	1	1
140	1	1	1	1
141	1	1	1	1
142	1	1	1	1
143	1	1	1	1
144	2
145	1	1	1	1
146	1	1	1	2
147	1	1	1	1
148	1	1	1	1
149	1	1	1	1
150	1	1	1	1
151	1	1	1	1
152	1	1	1	1
153	1	1	1	1
154	1	1	1	1
155	1	1	1	2
156	1	1	1	1
157	2
158	1	1	1	1
159	1	1	1	1
160	1	1	1	2
161	1	1	1	1
162	2
163	1	1	1	1
164	1	1	1	1
165	1	1	1	1
166	1	1	1	1
167	1	1	1	1
168	1	1	1	1
169	1	1	1	1
170	1	2	1	1
171	1	1	1	1
172	1	1	1	1
173	1	1	1	2
174	1	1	1	1
175	2
176	1	1	1	1
177	1	1	1	1
178	1	1	1	1
179	1	1	1	1
180	1	1	1	1
181	1	1	1	1
182	1	1	1	1
183	1	1	1	1
184	1	1	1	2
185	1	1	1	1
186	1	1	1	1
187	1	1	1	1
188	1	1	1	2
189	1	2	1	1
190	1	1	1	1
191	1	2	1	2
192	1	2	1	1
193	1	1	1	1
194	1	1	1	1
195	1	1	1	1
196	1	1	1	1
197	1	1	1	1
198	1	1	1	1
199	1	1	1	1
200	1	1	1	2
201	1	1	1	1
202	1	1	1	1
203	1	1	1	1
204	1	2	1	1
205	1	1	1	1
206	1	1	1	1
207	1	1	1	1
208	1	1	1	2
209	1	1	1	1
210	1	1	1	1
211	1	1	1	1
212	1	1	1	1
213	1	1	1	1
214	1	1	1	1
215	2
216	1	1	1	1
217	1	1	1	1
218	1	1	1	2
219	1	1	1	1
220	1	1	1	1
221	1	1	1	2
222	1	1	1	1
223	1	1	1	1
224	1	1	1	1
225	1	1	1	1
226	1	1	1	1
227	1	1	1	1
228	1	1	1	1
229	1	1	1	1
230	1	1	1	1
231	1	2	1	1
232	1	1	1	1
233	1	2	1	1
234	1	1	1	1
235	1	1	1	1
236	1	1	1	1
237	1	1	1	1
238	2
239	1	1	1	1
240	1	1	1	2
241	1	1	1	1
242	1	1	1	1
243	1	2	1	2
244	1	2	1	2
245	1	1	1	2
246	1	1	1	1
247	1	1	1	1
248	1	2	1	1
249	1	1	1	1
250	1	1	1	2
251	1	1	1	1
252	1	1	1	1
253	1	2	2	2
254	1	2	1	1
255	1	1	1	1
256	1	1	1	2
257	1	1	1	1
258	1	1	1	2
259	1	1	1	1
260	1	1	1	1
261	1	1	1	1
262	1	1	1	1
263	1	1	1	1
264	1	1	1	1
265	1	1	1	1
266	1	1	1	1
267	1	1	1	1
268	1	1	1	1
269	1	1	1	1
270	1	1	1	1
271	1	1	1	1
272	1	1	1	1
273	1	1	1	1
274	1	1	1	1
275	1	1	1	1
276	1	1	1	1
277	1	1	1	1
278	1	1	1	1
279	1	1	1	1
280	1	1	1	1
281	1	1	1	1
282	1	1	1	1
283	1	1	1	2
284	1	1	1	1
285	1	1	1	1
286	1	1	1	1
287	1	2	1	3
288	1	1	1	1
289	1	1	1	1
290	1	1	1	1
291	1	1	1	1
292	1	1	1	1
293	1	1	1	1
294	1	1	1	1
295	1	1	1	1
296	1	1	1	1
297	1	1	1	1
298	1	1	1	1
299	1	2	1	1
300	1	1	1	1
301	1	1	1	1
302	1	1	1	2
303	1	1	1	1
304	1	2	1	1
305	1	2	1	1
306	1	1	1	2
307	1	1	1	1
308	1	1	1	1
309	1	1	1	1
310	1	1	1	1
311	1	1	1	2
312	1	1	1	2
313	1	1	1	1
314	1	1	1	1
315	2
316	2
317	2
318	1	1	1	1
319	1	1	1	2
320	1	2	1	1
321	1	1	1	1
322	1	1	1	1
323	1	1	2	2
324	2
325	1	1	1	1
326	1	1	1	1
327	1	1	1	1
328	1	1	1	1
329	1	1	1	1
330	1	1	1	2
331	1	1	1	1
332	1	1	1	1
333	1	1	1	2
334	1	1	1	1
335	1	1	1	1
336	1	1	1	1
337	1	1	1	1
338	1	1	1	1
339	1	2	1	2
340	1	1	1	2
341	1	1	1	1
342	1	1	1	1
343	1	1	1	1
344	1	1	1	2
345	1	1	1	1
346	1	1	1	1
347	1	1	1	1
348	1	1	1	1
349	1	2	1	2
350	1	2	1	2
351	1	2	1	2
352	1	2	1	2
353	1	1	1	1
354	1	1	1	1
355	1	1	1	1
356	1	1	1	1
357	1	1	1	2
358	1	1	1	1
359	1	1	1	2
360	1	2	2	2
361	1	1	1	2
362	1	1	1	1
363	1	1	2	1
364	1	1	1	1
365	1	1	1	1
366	1	1	1	2
367	1	1	1	1
368	1	2	1	2
369	1	1	1	1
370	1	1	1	1
371	1	2	2	2
372	1	1	1	1
373	1	1	1	1
374	2
375	1	1	1	1
376	1	1	1	1
377	1	1	1	2
378	1	1	2	2
379	1	1	1	1
380	1	1	2	2
381	1	1	1	1
382	1	1	1	1
383	1	1	1	1
384	1	1	1	1
385	1	1	1	1
386	1	1	1	1
387	2
388	2
389	2
390	2
391	2
392	2
393	1	1	1	2
394	1	1	1	1
395	1	1	1	2
396	1	1	1	2
397	1	1	1	1
398	1	1	1	1
399	1	1	1	1
400	1	1	1	1
401	1	1	1	1
402	1	1	1	1
403	1	1	1	1
404	1	1	1	1
405	1	1	1	1
406	1	1	1	1
407	1	1	1	1
408	1	1	1	1
409	1	1	1	1
410	1	1	1	1
411	1	1	1	1
412	1	1	1	1
413	1	1	1	1
414	1	1	1	1
415	1	1	1	1
416	1	1	1	1
417	1	1	1	1
418	1	1	1	2
419	1	2	1	2
420	1	1	1	1
421	1	1	1	1
422	1	1	1	1
423	1	1	1	1
424	1	1	1	1
425	1	1	1	1
426	1	1	1	1
427	1	1	1	1
428	1	1	1	1
429	1	1	1	1
430	1	1	1	1
431	1	1	1	2
432	1	1	1	1
433	1	1	1	1
434	1	1	1	2
435	1	1	1	1
436	1	1	1	2
437	1	1	1	2
438	1	1	1	2
439	1	1	1	2
440	1	1	1	1
441	1	1	1	1
442	1	1	1	1
443	1	1	1	2
444	1	1	1	1
445	1	1	1	1
446	1	1	1	1
447	1	1	1	2
448	1	1	1	1
449	1	1	1	1
450	1	1	1	1
451	1	1	1	1
452	1	2	1	1
453	1	1	1	1
454	1	1	1	1
455	1	1	1	1
456	1	1	1	2
457	1	2	1	1
458	1	1	1	1
459	1	1	1	1
460	1	2	1	1
461	1	1	1	2
462	1	2	1	1
463	1	1	1	2
464	1	1	1	2
465	1	1	2	2
466	1	2	1	1
467	1	2	1	2
468	1	1	1	1
469	1	1	1	1
470	1	2	1	1
471	1	1	1	1
472	1	1	1	1
473	1	1	1	1
474	1	1	1	1
475	1	1	1	1
476	1	1	1	1
477	1	1	1	1
478	1	1	1	2
479	1	1	1	1
480	1	1	1	2
481	1	1	1	1
482	1	1	1	2
483	1	1	1	1
484	1	1	1	1
485	1	1	1	1
486	1	1	1	1
487	1	1	1	2
488	1	1	1	2
489	1	1	1	1
490	1	1	1	1
491	1	1	1	1
492	1	1	1	1
493	1	1	1	1
494	1	1	1	1
495	1	1	1	1
496	1	1	1	1
497	1	1	2	3
498	1	1	1	1
499	1	1	1	1
500	1	1	1	1
501	1	1	1	2
502	1	1	1	1
503	1	1	1	1
504	1	1	1	2
505	1	1	1	1
506	1	1	1	1
507	1	1	1	1
508	1	1	1	1
509	1	1	1	1
510	1	1	1	1
511	1	1	1	1
512	1	1	1	1
513	1	1	1	1
514	1	1	1	1
515	1	1	1	2
516	1	1	1	2
517	1	1	1	2
518	1	1	1	1
519	1	1	1	1
520	1	1	1	2
521	1	2	1	2
522	1	1	1	1
523	1	2	1	1
524	1	1	1	1
525	1	1	1	2
526	1	1	1	1
527	1	1	1	2
528	1	1	1	2
529	1	1	1	2
530	2
531	1	1	1	1
532	1	1	1	2
533	1	2	1	1
534	1	1	1	1
535	1	1	1	1
536	1	1	1	1
537	1	1	1	1
538	1	1	1	1
539	1	1	1	1
540	1	1	1	2
541	1	1	1	1
542	1	1	1	1
543	1	1	1	1
544	1	1	1	1
545	1	1	2	2
546	1	1	1	1
547	1	1	1	1
548	1	1	1	1
549	1	1	2	2
550	1	1	1	1
551	1	1	1	1
552	1	1	1	1
553	1	1	1	1
554	1	1	1	1
555	1	1	2	2
556	1	1	1	2
557	1	1	1	1
558	1	1	1	2
559	1	1	1	1
560	1	1	1	1
561	1	1	1	1
562	1	1	1	1
563	1	1	1	1
564	1	1	1	1
565	1	1	1	1
566	2
567	1	1	1	1
568	1	1	1	1
569	1	1	1	1
570	1	1	1	1
571	1	1	1	2
572	1	1	1	1
573	1	1	1	1
574	1	1	1	1
575	1	1	1	1
576	1	1	1	1
577	1	1	1	2
578	1	1	1	1
579	1	1	1	2
580	1	1	1	1
581	1	1	1	1
582	1	1	1	2
583	1	1	1	1
584	1	2	1	1
585	1	1	1	1
586	1	1	1	1
587	1	1	1	1
588	1	1	1	1
589	1	1	1	1
590	1	1	1	2
591	1	1	1	1
592	1	1	1	1
593	1	1	1	1
594	2
595	1	1	1	2
596	1	1	1	1
597	1	1	1	1
598	1	1	1	1
599	1	1	1	1
600	1	1	1	2
601	1	1	1	1
602	1	1	1	1
603	1	1	1	1
604	1	1	1	1
605	1	1	1	1
606	1	1	1	1
607	1	1	1	1
608	1	1	1	2
609	1	1	1	1
610	1	1	1	1
611	1	1	1	1
612	1	1	1	1
613	1	1	1	1
614	1	1	1	1
615	1	1	1	1
616	1	1	1	1
617	1	1	1	1
618	1	1	1	1
619	1	1	1	1
620	1	2	2	1
621	1	1	1	1
622	1	2	1	2
623	1	1	1	1
624	1	1	1	1
625	1	1	1	1
626	1	1	1	1
627	1	1	1	1
628	1	1	1	1
629	1	1	1	1
630	1	1	1	1
631	1	1	1	1
632	1	1	1	1
633	1	1	1	1
634	1	1	1	1
635	1	1	1	1
636	1	1	1	1
637	1	1	1	1
638	1	1	1	1
639	1	1	1	2
640	1	1	1	1
641	1	1	1	1
642	1	1	1	1
643	1	1	1	1
644	1	1	1	1
645	1	1	1	1
646	1	1	1	1
647	1	1	1	2
648	1	1	1	1
649	1	1	1	1
650	1	1	1	1
651	1	1	1	1
652	1	1	1	1
653	1	1	1	1
654	1	1	1	1
655	1	1	1	1
656	1	1	1	1
657	1	1	1	1
658	1	1	1	1
659	1	1	1	1
660	1	1	1	2
661	1	1	1	1
662	1	1	1	1
663	1	1	1	2
664	1	1	1	1
665	1	1	1	1
666	1	1	1	1
667	1	1	1	1
668	1	1	1	1
669	1	1	1	1
670	1	1	1	1
671	1	1	1	1
672	1	1	1	1
673	1	1	1	1
674	1	1	1	1
675	1	1	1	1
676	1	2	1	2
677	1	1	1	1
678	1	2	1	2
679	1	2	2	2
680	1	1	1	1
681	1	1	1	1
682	1	1	1	2
683	1	2	1	1
684	1	2	1	1
685	1	1	1	2
686	1	1	1	1
687	1	1	1	2
688	1	1	1	1
689	1	1	1	1
690	1	1	1	1
691	2
692	1	2	1	1
693	1	1	1	1
694	1	1	1	1
695	1	1	1	1
696	1	1	1	1
697	1	1	1	1
698	1	1	1	1
699	1	1	1	1
700	1	1	1	1
701	1	1	1	2
702	1	1	1	1
703	1	1	1	1
704	1	1	1	1
705	1	1	1	1
706	1	1	1	1
707	1	1	1	1
708	1	1	1	1
709	1	1	1	1
710	1	1	1	1
711	1	1	1	1
712	1	1	1	1
713	1	1	1	1
714	1	1	1	1
715	1	1	1	1
716	1	1	1	2
717	1	1	1	1
718	1	1	1	1
719	1	1	1	1
720	1	1	1	1
721	1	1	1	2
722	1	1	1	1
723	1	1	1	1
724	1	1	1	2
725	1	1	1	2
726	1	1	1	1
727	1	1	1	1
728	1	1	1	1
729	1	1	1	1
730	1	1	1	1
731	1	1	1	1
732	1	1	1	1
733	1	1	1	1
734	1	1	1	1
735	1	1	1	1
736	1	1	1	1
737	1	1	1	1
738	1	1	1	1
739	1	1	1	1
740	1	1	1	1
741	1	1	1	1
742	1	1	1	1
743	1	1	1	1
744	1	1	1	1
745	1	1	1	1
746	1	1	1	1
747	1	1	1	1
748	1	1	1	1
749	1	1	2	2
750	1	1	1	1
751	1	1	1	1
752	1	1	1	1
753	1	2	2	2
754	1	1	1	1
755	1	1	1	2
756	1	1	1	1
757	1	1	1	1
758	1	1	1	1
759	1	1	1	1
760	1	1	1	2
761	1	1	1	1
762	1	2	1	1
763	1	1	1	1
764	2
765	1	1	1	1
766	1	1	1	1
767	1	1	1	1
768	1	1	1	1
769	1	1	1	1
770	1	1	1	1
771	1	1	1	1
772	1	1	1	1
773	1	1	1	1
774	1	1	1	1
775	1	1	1	1
776	1	1	2	2
777	1	1	1	2
778	1	1	1	1
779	1	1	1	2
780	1	1	1	1
781	1	1	1	1
782	1	1	1	1
783	1	1	1	1
784	1	2	1	1
785	1	1	1	1
786	1	1	2	2
787	1	1	1	1
788	1	1	1	1
789	1	1	1	2
790	1	1	1	1
791	1	1	1	1
792	1	1	1	2
793	1	1	1	2
794	1	1	1	2
795	1	1	1	1
796	1	1	1	1
797	1	1	1	1
798	1	1	1	1
799	1	1	1	2
800	1	1	1	1
801	1	1	1	1
802	1	1	1	1
803	1	1	1	1
804	1	1	1	1
805	1	1	1	1
806	1	1	1	2
807	1	1	1	1
808	1	1	1	1
809	1	1	1	1
810	1	1	1	1
811	1	1	1	1
812	1	1	2	1
813	1	1	1	1
814	1	1	2	1
815	1	1	1	1
816	1	1	1	2
817	1	1	1	1
818	1	1	1	1
819	1	1	2	2
820	1	1	1	1
821	1	1	1	1
822	1	1	1	1
823	1	1	1	1
824	1	1	1	1
825	1	1	1	1
826	1	1	1	1
827	1	1	1	1
828	1	1	1	1
829	1	1	1	1
830	1	1	1	1
831	1	1	1	1
832	1	1	1	1
833	1	1	1	1
834	1	1	1	1
835	1	1	1	2
836	1	1	2	2
837	1	1	2	2
838	1	1	1	2
839	1	1	1	1
840	1	1	1	1
841	1	1	2	2
842	1	1	1	1
843	1	1	1	1
844	1	1	1	2
845	1	1	1	1
846	1	1	1	1
847	1	1	1	1
848	1	1	1	1
849	1	1	1	1
850	1	1	2	2
851	1	1	1	2
852	1	1	1	1
853	1	1	1	1
854	1	1	1	1
855	1	1	1	1
856	1	1	1	1
857	1	1	1	1
858	1	1	1	1
859	1	2	1	1
860	1	1	1	1
861	1	1	1	1
862	1	2	1	2
863	1	1	1	1
864	1	1	1	1
865	1	2	1	2
866	1	1	1	1
867	1	2	1	2
868	1	1	1	1
869	1	1	1	1
870	1	1	1	2
871	1	1	1	2
872	1	2	1	1
873	1	2	1	1
874	1	1	1	1
875	1	1	1	1
876	1	1	1	1
877	1	1	1	1
878	1	1	1	1
879	1	1	1	2
880	1	1	1	2
881	1	1	2	2
882	1	2	1	1
883	1	1	1	1
884	1	1	1	1
885	1	1	1	1
886	1	1	1	1
887	1	1	1	1
888	2
889	1	1	1	1
890	1	1	1	1
891	1	1	1	1
892	1	1	1	1
893	1	1	1	1
894	1	1	1	1
895	1	1	1	1
896	1	1	1	1
897	1	1	1	2
898	1	1	1	2
899	1	1	1	2
900	1	1	1	1
901	1	1	1	1
902	1	1	1	2
903	1	1	1	1
904	1	1	1	2
905	1	1	2	2
906	1	1	1	2
907	1	1	2	2
908	1	1	2	2
909	1	1	1	1
910	1	1	1	2
911	1	1	2	2
912	1	1	1	1
913	1	1	1	1
914	1	1	1	1
915	1	1	1	1
916	1	1	1	2
917	1	1	1	1
918	1	1	1	1
919	1	1	1	1
920	1	1	1	1
921	1	1	1	1
922	1	1	1	1
923	1	1	1	1
924	1	1	1	1
925	1	1	1	1
926	1	1	1	1
927	1	1	1	1
928	1	1	1	1
929	1	1	1	1
930	1	1	1	1
931	1	1	1	1
932	1	1	1	1
933	1	1	1	1
934	1	1	1	1
935	1	1	1	1
936	1	1	1	1
937	1	1	1	1
938	1	1	1	1
939	1	1	1	1
940	1	1	1	1
941	1	1	1	2
942	1	1	1	2
943	1	1	1	1
944	1	1	1	1
945	1	1	1	1
946	1	1	1	1
947	1	1	1	1
948	1	1	2	2
949	1	1	1	1
950	1	1	2	1
951	1	1	1	1
952	1	1	1	1
953	1	1	1	1
954	1	1	1	1
955	1	1	1	1
956	1	1	1	1
957	1	1	1	1
958	1	1	1	1
959	1	1	1	1
960	1	1	1	1
961	1	1	1	1
962	1	1	1	1
963	1	1	1	1
964	2
965	1	1	1	2
966	1	1	1	1
967	1	1	1	1
968	1	1	1	1
969	2
970	1	1	1	1
971	2
972	1	1	1	1
973	1	1	1	1
974	2
975	1	1	1	2
976	1	1	1	1
977	1	1	1	1
978	1	1	1	1
979	1	1	1	2
980	1	1	1	2
981	1	1	1	1
982	1	1	1	1
983	1	1	1	1
984	1	1	1	1
985	1	1	1	1
986	1	1	1	2
987	2
988	1	1	1	1
989	2
990	2
991	1	1	1	1
992	1	1	1	2
993	1	1	1	1
994	1	1	1	1
995	1	1	1	2
996	1	1	1	2
997	1	1	1	1
998	1	1	1	2
999	1	1	1	1
1000	1	1	1	1
1001	1	1	1	1
1002	1	1	1	2
1003	1	1	1	2
1004	1	1	1	1
1005	1	1	1	1
1006	1	2	1	1
1007	1	1	1	1
1008	1	1	1	1
1009	1	1	1	1
1010	1	1	1	1
1011	1	1	1	1
1012	1	1	1	2
1013	1	1	1	2
1014	1	1	1	1
1015	1	1	1	1
1016	1	1	1	1
1017	1	1	1	1
1018	1	1	1	1
1019	1	1	1	2
1020	1	1	1	1
1021	1	1	1	2
1022	1	1	1	2
1023	2
1024	1	1	1	1
1025	1	1	1	1
1026	1	1	1	1
1027	1	1	1	1
1028	1	1	1	1
1029	1	1	1	1
1030	1	1	1	1
1031	1	1	1	1
1032	1	1	1	1
1033	1	1	1	1
1034	1	1	1	1
1035	1	1	1	1
1036	1	1	1	1
1037	1	1	1	1
1038	1	1	1	1
1039	1	1	1	1
1040	1	1	1	1
1041	1	1	1	1
1042	1	1	1	1
1043	1	1	1	1
1044	1	2	1	2
1045	1	1	1	1
1046	1	1	1	1
1047	1	1	1	1
1048	1	1	1	1
1049	1	1	1	1
1050	1	1	1	1
1051	1	1	1	1
1052	1	1	1	1
1053	1	1	1	2
1054	1	1	1	2
1055	1	1	1	2
1056	1	1	1	1
1057	1	1	1	1
1058	1	1	1	1
1059	1	1	1	1
1060	1	1	1	1
1061	1	1	1	1
1062	1	1	1	1
1063	1	1	1	1
1064	1	1	1	1
1065	1	1	1	1
1066	1	1	1	1
1067	1	1	1	1
1068	1	1	1	1
1069	1	1	1	1
1070	1	1	1	1
1071	2
1072	2
1073	2
1074	1	2	1	2
1075	1	1	1	2
1076	1	2	1	1
1077	2
1078	1	1	1	1
1079	1	1	1	1
1080	1	1	1	1
1081	1	1	1	1
1082	1	1	1	1
1083	1	1	1	1
1084	1	1	1	1
1085	1	1	1	1
1086	1	1	1	1
1087	1	1	1	1
1088	1	1	1	1
1089	1	1	1	1
1090	1	1	1	1
1091	1	1	1	1
1092	1	1	1	1
1093	1	1	1	2
1094	1	1	1	2
1095	1	1	1	1
1096	1	2	1	1
1097	1	1	1	1
1098	1	1	1	2
1099	1	1	1	1
1100	1	2	1	1
1101	1	2	1	2
1102	1	1	1	1
1103	1	1	1	1
1104	1	1	1	1
1105	1	1	1	1
1106	1	1	1	1
